# Supplementary material for: A collection of European sweet cherry phenology data for assessing climate change
Source: Sci Data. 2016 Dec 6;3:160108. doi: 10.1038/sdata.2016.108 (PMC5139674; doi:10.1038/sdata.2016.108)
Supplement: Supplementary file 1 [file sdata2016108-isa1.zip]

Archive with 3 entries (3 files):
- i_Investigation.txt
- s_study_Wenden.txt
- a_assay_Wenden.txt
