# Supplementary material for: A collection of European sweet cherry phenology data for assessing climate change
Source: Sci Data. 2016 Dec 6;3:160108. doi: 10.1038/sdata.2016.108 (PMC5139674; doi:10.1038/sdata.2016.108)
Supplement: Supplementary file 1 [file sdata2016108-isa1.zip › i_Investigation.txt]

# Investigation File generated for Scientific Data with Investigation File Authoring Tool version 0.1.0 on 03/11/2016 - This metadata file is CC0
ONTOLOGY SOURCE REFERENCE
Term Source Name	NCBITAXON	GAZ	UO	OBI	ERO
Term Source File	http://data.bioontology.org/ontologies/NCBITAXON	http://data.bioontology.org/ontologies/GAZ	http://data.bioontology.org/ontologies/UO	http://data.bioontology.org/ontologies/OBI	http://data.bioontology.org/ontologies/ERO
Term Source Version	2016AA	$Revision: 1.512 $	unknown	2014-08-18	
Term Source Description	National Center for Biotechnology Information (NCBI) Organismal Classification	Gazetteer	Units of Measurement Ontology	Ontology for Biomedical Investigations	Eagle-I Research Resource Ontology
INVESTIGATION
Investigation Identifier
Investigation Title
Investigation Description
Investigation Submission Date
Investigation Public Release Date
INVESTIGATION PUBLICATIONS
Investigation PubMed ID
Investigation Publication DOI
Investigation Publication Author List
Investigation Publication Title
Investigation Publication Status
Investigation Publication Status Term Accession Number
Investigation Publication Status Term Source REF
INVESTIGATION CONTACTS
Investigation Person Last Name
Investigation Person Mid Initials
Investigation Person First Name
Investigation Person Address
Investigation Person Phone
Investigation Person Fax
Investigation Person Email
Investigation Person Affiliation
Investigation Person Roles
Investigation Person Roles Term Accession Number
Investigation Person Roles Term Source REF
STUDY
Study Identifier	10.1038/sdata.2016.108
Study Title	A collection of European sweet cherry phenology data for assessing climate change
Study Submission Date	20/07/2016
Study Public Release Date	06/12/2016
Study Description	http://www.nature.com/articles/sdata2016108#abstract
Study File Name	s_study_Wenden.txt
Comment[Subject Keywords]	/;//;///
Comment[Manuscript Licence]	CC BY-4.0
Comment[Experimental Metadata Licence]	CC0
Comment[Supplementary Information File Name]		Supplementary Table 1
Comment[Supplementary Information File Type]	x-zip-compressed	vnd.ms-excel
Comment[Supplementary Information File URL]	http://www.nature.com/articles/sdata2016108#supplementary-information	http://www.nature.com/articles/sdata2016108#supplementary-information
Comment[Data Repository]	Dryad Digital Repository
Comment[Data Record Accession]	doi:10.5061/dryad.1d28m
Comment[Data Record URI]	http://dx.doi.org/10.5061/dryad.1d28m
STUDY DESIGN DESCRIPTORS
Study Design Type	observation design	data integration objective
Study Design Type Term Accession Number	OBI:0300311	ERO:0100092
Study Design Type Term Source REF	OBI	ERO
STUDY PUBLICATIONS
Study PubMed ID
Study Publication DOI
Study Publication Author List
Study Publication Title
Study Publication Status
Study Publication Status Term Accession Number
Study Publication Status Term Source REF
STUDY FACTORS
Study Factor Name	cultivar	clone
Study Factor Type	selectively maintained organism	selectively maintained organism
Study Factor Type Term Accession Number	OBI:0001185	OBI:0001185
Study Factor Type Term Source REF	OBI	OBI
STUDY ASSAYS
Study Assay Measurement Type	phenology
Study Assay Measurement Type Term Accession Number	""
Study Assay Measurement Type Term Source REF	""
Study Assay Technology Type	visual observation method
Study Assay Technology Type Term Accession Number	ERO:0001322
Study Assay Technology Type Term Source REF	ERO
Study Assay Technology Platform	""
Study Assay File Name	a_assay_Wenden.txt
STUDY PROTOCOLS
Study Protocol Name	Sites	Observation
Study Protocol Type	selection	visual observation method
Study Protocol Type Term Accession Number	OBI:0001928	ERO:0001322
Study Protocol Type Term Source REF	OBI	ERO
Study Protocol Description		
Study Protocol URI	""	""
Study Protocol Version		
Study Protocol Parameters Name	""	""
Study Protocol Parameters Name Term Accession Number	""	""
Study Protocol Parameters Name Term Source REF	""	""
Study Protocol Components Name	""	""
Study Protocol Components Type	""	""
Study Protocol Components Type Term Accession Number	""	""
Study Protocol Components Type Term Source REF	""	""
STUDY CONTACTS
Study Person Last Name	Wenden	Campoy	Lecourt	López Ortega	Blanke	Radičević	Schüller	Spornberger	Christen	Magein	Giovannini	Campillo	Malchev	Peris	Meland	Stehr	Charlot	Quero-García
Study Person First Name	Bénédicte	José Antonio	Julien	Gregorio	Michael	Sanja	Elisabeth	Andreas	Danilo	Hugo	Daniela	Carlos	Svetoslav	José Miguel	Mekjell	Rolf	Gérard	José
Study Person Mid Initials																		
Study Person Email	benedicte.wenden@bordeaux.inra.fr	""	""	""	""	""	""	""	""	""	""	""	""	""	""	""	""	""
Study Person Phone																		
Study Person Fax																		
Study Person Address																		
Study Person Affiliation	UMR 1332 BFP, INRA, Univ. Bordeaux, Villenave d’Ornon 33140, France	UMR 1332 BFP, INRA, Univ. Bordeaux, Villenave d’Ornon 33140, France	NIAB EMR, East Malling, ME19 6BJ, UK	IMIDA, Murcia Institute of Agri-Food Research and Development, Murcia 30150, Spain	INRES—Horticultural Science, University of Bonn, 53121 Bonn, Germany	Fruit Research Institute (FRI), Čačak 32000, Republic of Serbia	University of Natural Resources and Life Sciences, Vienna, Department of Crop Sciences, Division of Viticulture and Pomology, Vienna 1180, Austria	University of Natural Resources and Life Sciences, Vienna, Department of Crop Sciences, Division of Viticulture and Pomology, Vienna 1180, Austria	Agroscope Changins—Wädenswil Research Station ACW, 1964 Conthey, Switzerland	Walloon Agricultural Research Center (CRA-W), Gembloux 5030, Belgium	CREA, Council for Agricultural Research and Economics, Fruit Tree Research Unit of Forlì, Forlì 47121, Italy	Scientific and Technological Research Center of Extremadura (CICYTEX), Guadajira (Badajoz) 06187, Spain	Fruit Growing Institute—Plovdiv, Plovdiv 4004, Bulgaria	IRTA, Experimental Station of Lleida, Lleida 25003, Spain	Norwegian Institute of Bioeconomy Research—NIBIO Ullensvang, Lofthus N-5781, Norway	Fruit Research Center Jork, Jork D-21635, Germany	Ctifl, 751 chemin de Balandran, Bellegarde 30127, France	UMR 1332 BFP, INRA, Univ. Bordeaux, Villenave d’Ornon 33140, France
Study Person Roles																		
Study Person Roles Term Accession Number																		
Study Person Roles Term Source REF																		
Comment[Study Person ORCID]																		
Comment[Funder]																		
Comment[FundRef ID]																		
Comment[Funder Term Source REF]																		
Comment[Grant Identifier]																		
