# Supplementary material for: A collection of European sweet cherry phenology data for assessing climate change
Source: Sci Data. 2016 Dec 6;3:160108. doi: 10.1038/sdata.2016.108 (PMC5139674; doi:10.1038/sdata.2016.108)
Supplement: Supplementary file 1 [file sdata2016108-isa1.zip › s_study_Wenden.txt]

Source Name	Characteristics[organism]	Term Source REF	Term Accession Number	Characteristics[geographical location]	Term Source REF	Term Accession Number	Characteristics[latitude]	Unit	Term Source REF	Term Accession Number	Characteristics[longitude]	Unit	Term Source REF	Term Accession Number	Characteristics[altitude]	Unit	Term Source REF	Term Accession Number	Protocol REF	Comment[number of observed cultivars]	Sample Name
Ctifl	Prunus avium	NCBITAXON	NCBITaxon:42229	French Republic	GAZ	GAZ:00002940	43.76	degree	UO	UO:0000185	4.46	degree	UO	UO:0000185	52	meter	UO	UO:0000008	Sites	170	Balandran
Bonn University	Prunus avium	NCBITAXON	NCBITaxon:42229	Germany	GAZ	GAZ:00002646	50.62	degree	UO	UO:0000185	6.98	degree	UO	UO:0000185	180	meter	UO	UO:0000008	Sites	1	Bonn
Sefra	Prunus avium	NCBITAXON	NCBITaxon:42229	French Republic	GAZ	GAZ:00002940	45.06	degree	UO	UO:0000185	4.65	degree	UO	UO:0000185	536	meter	UO	UO:0000008	Sites	24	Bozas
FRI	Prunus avium	NCBITAXON	NCBITaxon:42229	Serbia	GAZ	GAZ:00002957	43.88	degree	UO	UO:0000185	20.35	degree	UO	UO:0000185	260	meter	UO	UO:0000008	Sites	16	Cacak
La Tapy	Prunus avium	NCBITAXON	NCBITaxon:42229	French Republic	GAZ	GAZ:00002940	44.09	degree	UO	UO:0000185	5.05	degree	UO	UO:0000185	84	meter	UO	UO:0000008	Sites	57	Carpentras
IRTA	Prunus avium	NCBITAXON	NCBITaxon:42229	Kingdom of Spain	GAZ	GAZ:00000591	38.29	degree	UO	UO:0000185	-1.5	degree	UO	UO:0000185	244	meter	UO	UO:0000008	Sites	3	Cieza
Agroscope Changins	Prunus avium	NCBITAXON	NCBITaxon:42229	Switzerland	GAZ	GAZ:00002941	46.22	degree	UO	UO:0000185	7.33	degree	UO	UO:0000185	504	meter	UO	UO:0000008	Sites	1	Conthey
IRTA	Prunus avium	NCBITAXON	NCBITaxon:42229	Kingdom of Spain	GAZ	GAZ:00000591	41.7	degree	UO	UO:0000185	0.69	degree	UO	UO:0000185	233	meter	UO	UO:0000008	Sites	16	Corbins
EMR	Prunus avium	NCBITAXON	NCBITaxon:42229	United Kingdom	GAZ	GAZ:00002637	51.28	degree	UO	UO:0000185	0.45	degree	UO	UO:0000185	38	meter	UO	UO:0000008	Sites	4	East Malling
CAEM	Prunus avium	NCBITAXON	NCBITaxon:42229	Kingdom of Spain	GAZ	GAZ:00000591	40.14	degree	UO	UO:0000185	-5.95	degree	UO	UO:0000185	463	meter	UO	UO:0000008	Sites	2	El Torno
Sefra	Prunus avium	NCBITAXON	NCBITaxon:42229	French Republic	GAZ	GAZ:00002940	44.82	degree	UO	UO:0000185	4.89	degree	UO	UO:0000185	134	meter	UO	UO:0000008	Sites	154	Etoile
CREA-FRF	Prunus avium	NCBITAXON	NCBITaxon:42229	Italy	GAZ	GAZ:00002650	44.22	degree	UO	UO:0000185	12.02	degree	UO	UO:0000185	34	meter	UO	UO:0000008	Sites	3	Forli
CRA-W	Prunus avium	NCBITAXON	NCBITaxon:42229	Belgium	GAZ	GAZ:00002938	50.55	degree	UO	UO:0000185	4.66	degree	UO	UO:0000185	170	meter	UO	UO:0000008	Sites	1	Gembloux
OVA	Prunus avium	NCBITAXON	NCBITaxon:42229	Germany	GAZ	GAZ:00002646	53.51	degree	UO	UO:0000185	9.74	degree	UO	UO:0000185	-1	meter	UO	UO:0000008	Sites	79	Jork
IMIDA	Prunus avium	NCBITAXON	NCBITaxon:42229	Kingdom of Spain	GAZ	GAZ:00000591	38.04	degree	UO	UO:0000185	-1.98	degree	UO	UO:0000185	395	meter	UO	UO:0000008	Sites	36	Jumilla
Cefel	Prunus avium	NCBITAXON	NCBITaxon:42229	French Republic	GAZ	GAZ:00002940	44.04	degree	UO	UO:0000185	1.31	degree	UO	UO:0000185	90	meter	UO	UO:0000008	Sites	29	Montauban
Verexal	Prunus avium	NCBITAXON	NCBITaxon:42229	French Republic	GAZ	GAZ:00002940	48.47	degree	UO	UO:0000185	7.51	degree	UO	UO:0000185	179	meter	UO	UO:0000008	Sites	21	Obernai
Fruitgrowing Institute	Prunus avium	NCBITAXON	NCBITaxon:42229	Bulgaria	GAZ	GAZ:00002950	42.11	degree	UO	UO:0000185	24.7	degree	UO	UO:0000185	130	meter	UO	UO:0000008	Sites	8	Plovdiv
La Moriniere	Prunus avium	NCBITAXON	NCBITaxon:42229	French Republic	GAZ	GAZ:00002940	47.16	degree	UO	UO:0000185	0.6	degree	UO	UO:0000185	95	meter	UO	UO:0000008	Sites	25	St Epain
Serfel	Prunus avium	NCBITAXON	NCBITaxon:42229	French Republic	GAZ	GAZ:00002940	43.69	degree	UO	UO:0000185	4.43	degree	UO	UO:0000185	38	meter	UO	UO:0000008	Sites	37	St Gilles
Sefra	Prunus avium	NCBITAXON	NCBITaxon:42229	French Republic	GAZ	GAZ:00002940	45.63	degree	UO	UO:0000185	4.68	degree	UO	UO:0000185	388	meter	UO	UO:0000008	Sites	37	St Laurent dAgny
Centrex	Prunus avium	NCBITAXON	NCBITaxon:42229	French Republic	GAZ	GAZ:00002940	42.76	degree	UO	UO:0000185	2.98	degree	UO	UO:0000185	10	meter	UO	UO:0000008	Sites	20	Torreilles
INRA	Prunus avium	NCBITAXON	NCBITaxon:42229	French Republic	GAZ	GAZ:00002940	44.58	degree	UO	UO:0000185	-0.28	degree	UO	UO:0000185	8	meter	UO	UO:0000008	Sites	191	Toulenne
Bioforsk	Prunus avium	NCBITAXON	NCBITaxon:42229	Kingdom of Norway	GAZ	GAZ:00002699	60.32	degree	UO	UO:0000185	6.66	degree	UO	UO:0000185	27	meter	UO	UO:0000008	Sites	10	Ullensvang
BOKU Vienna	Prunus avium	NCBITAXON	NCBITaxon:42229	Austria	GAZ	GAZ:00002942	48.29	degree	UO	UO:0000185	16.43	degree	UO	UO:0000185	162	meter	UO	UO:0000008	Sites	8	Vienna
