# Supplementary material for: A collection of European sweet cherry phenology data for assessing climate change
Source: Sci Data. 2016 Dec 6;3:160108. doi: 10.1038/sdata.2016.108 (PMC5139674; doi:10.1038/sdata.2016.108)
Supplement: Supplementary file 1 [file sdata2016108-isa1.zip › a_assay_Wenden.txt]

Sample Name	Protocol REF	Assay Name	Raw Data File	Comment[Data Repository]	Comment[Data Record Accession]	Comment[Data Record URI]	Factor Value[cultivar]	Factor Value[clone]
Balandran	Observation	Balandran_Bada_V2076	Sweet_cherry_phenology_data_1978-2015.xlsx	Dryad Digital Repository	doi:10.5061/dryad.1d28m	http://dx.doi.org/10.5061/dryad.1d28m	Bada	V2076
Balandran	Observation	Balandran_Duroni 3_V2006	Sweet_cherry_phenology_data_1978-2015.xlsx	Dryad Digital Repository	doi:10.5061/dryad.1d28m	http://dx.doi.org/10.5061/dryad.1d28m	Duroni 3	V2006
Balandran	Observation	Balandran_Hedelfingen_V1877	Sweet_cherry_phenology_data_1978-2015.xlsx	Dryad Digital Repository	doi:10.5061/dryad.1d28m	http://dx.doi.org/10.5061/dryad.1d28m	Hedelfingen	V1877
Balandran	Observation	Balandran_Lambert_V2078	Sweet_cherry_phenology_data_1978-2015.xlsx	Dryad Digital Repository	doi:10.5061/dryad.1d28m	http://dx.doi.org/10.5061/dryad.1d28m	Lambert	V2078
Balandran	Observation	Balandran_Marmotte_V1429	Sweet_cherry_phenology_data_1978-2015.xlsx	Dryad Digital Repository	doi:10.5061/dryad.1d28m	http://dx.doi.org/10.5061/dryad.1d28m	Marmotte	V1429
Balandran	Observation	Balandran_Moreau_V1439	Sweet_cherry_phenology_data_1978-2015.xlsx	Dryad Digital Repository	doi:10.5061/dryad.1d28m	http://dx.doi.org/10.5061/dryad.1d28m	Moreau	V1439
Balandran	Observation	Balandranpoleon_V1884	Sweet_cherry_phenology_data_1978-2015.xlsx	Dryad Digital Repository	doi:10.5061/dryad.1d28m	http://dx.doi.org/10.5061/dryad.1d28m	Napoleon	V1884
Balandran	Observation	Balandran_Reverchon_V1814	Sweet_cherry_phenology_data_1978-2015.xlsx	Dryad Digital Repository	doi:10.5061/dryad.1d28m	http://dx.doi.org/10.5061/dryad.1d28m	Reverchon	V1814
Balandran	Observation	Balandran_Simone Chaleat_V2225	Sweet_cherry_phenology_data_1978-2015.xlsx	Dryad Digital Repository	doi:10.5061/dryad.1d28m	http://dx.doi.org/10.5061/dryad.1d28m	Simone Chaleat	V2225
Balandran	Observation	Balandran_Stark Hardy Giant_V1927	Sweet_cherry_phenology_data_1978-2015.xlsx	Dryad Digital Repository	doi:10.5061/dryad.1d28m	http://dx.doi.org/10.5061/dryad.1d28m	Stark Hardy Giant	V1927
Balandran	Observation	Balandran_Stella_V2080	Sweet_cherry_phenology_data_1978-2015.xlsx	Dryad Digital Repository	doi:10.5061/dryad.1d28m	http://dx.doi.org/10.5061/dryad.1d28m	Stella	V2080
Balandran	Observation	Balandran_Vega_V2081	Sweet_cherry_phenology_data_1978-2015.xlsx	Dryad Digital Repository	doi:10.5061/dryad.1d28m	http://dx.doi.org/10.5061/dryad.1d28m	Vega	V2081
Balandran	Observation	Balandran_Vesseau_V2044	Sweet_cherry_phenology_data_1978-2015.xlsx	Dryad Digital Repository	doi:10.5061/dryad.1d28m	http://dx.doi.org/10.5061/dryad.1d28m	Vesseau	V2044
Balandran	Observation	Balandran_Bargioni_V2174	Sweet_cherry_phenology_data_1978-2015.xlsx	Dryad Digital Repository	doi:10.5061/dryad.1d28m	http://dx.doi.org/10.5061/dryad.1d28m	Bargioni	V2174
Balandran	Observation	Balandran_Garnet_V2155	Sweet_cherry_phenology_data_1978-2015.xlsx	Dryad Digital Repository	doi:10.5061/dryad.1d28m	http://dx.doi.org/10.5061/dryad.1d28m	Garnet	V2155
Balandran	Observation	Balandran_New Star_V2181	Sweet_cherry_phenology_data_1978-2015.xlsx	Dryad Digital Repository	doi:10.5061/dryad.1d28m	http://dx.doi.org/10.5061/dryad.1d28m	New Star	V2181
Balandran	Observation	Balandran_Rainier_V1931	Sweet_cherry_phenology_data_1978-2015.xlsx	Dryad Digital Repository	doi:10.5061/dryad.1d28m	http://dx.doi.org/10.5061/dryad.1d28m	Rainier	V1931
Balandran	Observation	Balandran_Sunburst_V2182	Sweet_cherry_phenology_data_1978-2015.xlsx	Dryad Digital Repository	doi:10.5061/dryad.1d28m	http://dx.doi.org/10.5061/dryad.1d28m	Sunburst	V2182
Balandran	Observation	Balandran_Sunburst_V2216	Sweet_cherry_phenology_data_1978-2015.xlsx	Dryad Digital Repository	doi:10.5061/dryad.1d28m	http://dx.doi.org/10.5061/dryad.1d28m	Sunburst	V2216
Balandran	Observation	Balandran_Sylvia_V2218	Sweet_cherry_phenology_data_1978-2015.xlsx	Dryad Digital Repository	doi:10.5061/dryad.1d28m	http://dx.doi.org/10.5061/dryad.1d28m	Sylvia	V2218
Balandran	Observation	Balandran_Van_V1903	Sweet_cherry_phenology_data_1978-2015.xlsx	Dryad Digital Repository	doi:10.5061/dryad.1d28m	http://dx.doi.org/10.5061/dryad.1d28m	Van	V1903
Balandran	Observation	Balandran_Cerise Corse_V2260	Sweet_cherry_phenology_data_1978-2015.xlsx	Dryad Digital Repository	doi:10.5061/dryad.1d28m	http://dx.doi.org/10.5061/dryad.1d28m	Cerise Corse	V2260
Balandran	Observation	Balandran_Cerise Montmorency_V1280	Sweet_cherry_phenology_data_1978-2015.xlsx	Dryad Digital Repository	doi:10.5061/dryad.1d28m	http://dx.doi.org/10.5061/dryad.1d28m	Cerise Montmorency	V1280
Balandran	Observation	Balandran_Starkrimson_V2395	Sweet_cherry_phenology_data_1978-2015.xlsx	Dryad Digital Repository	doi:10.5061/dryad.1d28m	http://dx.doi.org/10.5061/dryad.1d28m	Starkrimson	V2395
Balandran	Observation	Balandran_Ulster_V1629	Sweet_cherry_phenology_data_1978-2015.xlsx	Dryad Digital Repository	doi:10.5061/dryad.1d28m	http://dx.doi.org/10.5061/dryad.1d28m	Ulster	V1629
Balandran	Observation	Balandran_Verdel Ferbolus_V1360	Sweet_cherry_phenology_data_1978-2015.xlsx	Dryad Digital Repository	doi:10.5061/dryad.1d28m	http://dx.doi.org/10.5061/dryad.1d28m	Verdel Ferbolus	V1360
Balandran	Observation	Balandran_Arcina Fercer_V2220	Sweet_cherry_phenology_data_1978-2015.xlsx	Dryad Digital Repository	doi:10.5061/dryad.1d28m	http://dx.doi.org/10.5061/dryad.1d28m	Arcina Fercer	V2220
Balandran	Observation	Balandran_Duroni 3_V2226	Sweet_cherry_phenology_data_1978-2015.xlsx	Dryad Digital Repository	doi:10.5061/dryad.1d28m	http://dx.doi.org/10.5061/dryad.1d28m	Duroni 3	V2226
Balandran	Observation	Balandran_Ferrovia_V1946	Sweet_cherry_phenology_data_1978-2015.xlsx	Dryad Digital Repository	doi:10.5061/dryad.1d28m	http://dx.doi.org/10.5061/dryad.1d28m	Ferrovia	V1946
Balandran	Observation	Balandran_Hedelfingen_V2349	Sweet_cherry_phenology_data_1978-2015.xlsx	Dryad Digital Repository	doi:10.5061/dryad.1d28m	http://dx.doi.org/10.5061/dryad.1d28m	Hedelfingen	V2349
Balandran	Observation	Balandran_Maipot_V2357	Sweet_cherry_phenology_data_1978-2015.xlsx	Dryad Digital Repository	doi:10.5061/dryad.1d28m	http://dx.doi.org/10.5061/dryad.1d28m	Maipot	V2357
Balandran	Observation	Balandran_Marvin Niram_V2334	Sweet_cherry_phenology_data_1978-2015.xlsx	Dryad Digital Repository	doi:10.5061/dryad.1d28m	http://dx.doi.org/10.5061/dryad.1d28m	Marvin Niram	V2334
Balandran	Observation	Balandran_Sam_V1264	Sweet_cherry_phenology_data_1978-2015.xlsx	Dryad Digital Repository	doi:10.5061/dryad.1d28m	http://dx.doi.org/10.5061/dryad.1d28m	Sam	V1264
Balandran	Observation	Balandran_Simcoe Probla_V2380	Sweet_cherry_phenology_data_1978-2015.xlsx	Dryad Digital Repository	doi:10.5061/dryad.1d28m	http://dx.doi.org/10.5061/dryad.1d28m	Simcoe Probla	V2380
Balandran	Observation	Balandran_Summit_V2017	Sweet_cherry_phenology_data_1978-2015.xlsx	Dryad Digital Repository	doi:10.5061/dryad.1d28m	http://dx.doi.org/10.5061/dryad.1d28m	Summit	V2017
Balandran	Observation	Balandran_Tragana d'Edessa_V2401	Sweet_cherry_phenology_data_1978-2015.xlsx	Dryad Digital Repository	doi:10.5061/dryad.1d28m	http://dx.doi.org/10.5061/dryad.1d28m	Tragana d'Edessa	V2401
Balandran	Observation	Balandran_Tragana d'Edessa_V2402	Sweet_cherry_phenology_data_1978-2015.xlsx	Dryad Digital Repository	doi:10.5061/dryad.1d28m	http://dx.doi.org/10.5061/dryad.1d28m	Tragana d'Edessa	V2402
Balandran	Observation	Balandran_Celeste Sumpaca_V2413	Sweet_cherry_phenology_data_1978-2015.xlsx	Dryad Digital Repository	doi:10.5061/dryad.1d28m	http://dx.doi.org/10.5061/dryad.1d28m	Celeste Sumpaca	V2413
Balandran	Observation	Balandran_Giorgia_V2396	Sweet_cherry_phenology_data_1978-2015.xlsx	Dryad Digital Repository	doi:10.5061/dryad.1d28m	http://dx.doi.org/10.5061/dryad.1d28m	Giorgia	V2396
Balandran	Observation	Balandran_Reverchon_V1737	Sweet_cherry_phenology_data_1978-2015.xlsx	Dryad Digital Repository	doi:10.5061/dryad.1d28m	http://dx.doi.org/10.5061/dryad.1d28m	Reverchon	V1737
Balandran	Observation	Balandran_Lodi Large Red_V2485	Sweet_cherry_phenology_data_1978-2015.xlsx	Dryad Digital Repository	doi:10.5061/dryad.1d28m	http://dx.doi.org/10.5061/dryad.1d28m	Lodi Large Red	V2485
Balandran	Observation	Balandran_Sweetheart Sumtare_V2465	Sweet_cherry_phenology_data_1978-2015.xlsx	Dryad Digital Repository	doi:10.5061/dryad.1d28m	http://dx.doi.org/10.5061/dryad.1d28m	Sweetheart Sumtare	V2465
Balandran	Observation	Balandran_Celeste Sumpaca_V2466	Sweet_cherry_phenology_data_1978-2015.xlsx	Dryad Digital Repository	doi:10.5061/dryad.1d28m	http://dx.doi.org/10.5061/dryad.1d28m	Celeste Sumpaca	V2466
Balandran	Observation	Balandran_Giorgia_V2548	Sweet_cherry_phenology_data_1978-2015.xlsx	Dryad Digital Repository	doi:10.5061/dryad.1d28m	http://dx.doi.org/10.5061/dryad.1d28m	Giorgia	V2548
Balandran	Observation	Balandran_Lapins_V2180	Sweet_cherry_phenology_data_1978-2015.xlsx	Dryad Digital Repository	doi:10.5061/dryad.1d28m	http://dx.doi.org/10.5061/dryad.1d28m	Lapins	V2180
Balandran	Observation	Balandran_Sylvia_V2588	Sweet_cherry_phenology_data_1978-2015.xlsx	Dryad Digital Repository	doi:10.5061/dryad.1d28m	http://dx.doi.org/10.5061/dryad.1d28m	Sylvia	V2588
Balandran	Observation	Balandran_Viscount_V2546	Sweet_cherry_phenology_data_1978-2015.xlsx	Dryad Digital Repository	doi:10.5061/dryad.1d28m	http://dx.doi.org/10.5061/dryad.1d28m	Viscount	V2546
Balandran	Observation	Balandran_Delice de malicorne Agoudel_V2455	Sweet_cherry_phenology_data_1978-2015.xlsx	Dryad Digital Repository	doi:10.5061/dryad.1d28m	http://dx.doi.org/10.5061/dryad.1d28m	Delice de malicorne Agoudel	V2455
Balandran	Observation	Balandran_Marvin Niram_V2668	Sweet_cherry_phenology_data_1978-2015.xlsx	Dryad Digital Repository	doi:10.5061/dryad.1d28m	http://dx.doi.org/10.5061/dryad.1d28m	Marvin Niram	V2668
Balandran	Observation	Balandran_Gege_V1901	Sweet_cherry_phenology_data_1978-2015.xlsx	Dryad Digital Repository	doi:10.5061/dryad.1d28m	http://dx.doi.org/10.5061/dryad.1d28m	Gege	V1901
Balandran	Observation	Balandran_Durona di Cesena_V2011	Sweet_cherry_phenology_data_1978-2015.xlsx	Dryad Digital Repository	doi:10.5061/dryad.1d28m	http://dx.doi.org/10.5061/dryad.1d28m	Durona di Cesena	V2011
Balandran	Observation	Balandran_Fougerouse_V2842	Sweet_cherry_phenology_data_1978-2015.xlsx	Dryad Digital Repository	doi:10.5061/dryad.1d28m	http://dx.doi.org/10.5061/dryad.1d28m	Fougerouse	V2842
Balandran	Observation	Balandran_Graffioni_V2031	Sweet_cherry_phenology_data_1978-2015.xlsx	Dryad Digital Repository	doi:10.5061/dryad.1d28m	http://dx.doi.org/10.5061/dryad.1d28m	Graffioni	V2031
Balandran	Observation	Balandran_Celeste Sumpaca_V3027	Sweet_cherry_phenology_data_1978-2015.xlsx	Dryad Digital Repository	doi:10.5061/dryad.1d28m	http://dx.doi.org/10.5061/dryad.1d28m	Celeste Sumpaca	V3027
Balandran	Observation	Balandran_Cristalina Sumnue_V2948	Sweet_cherry_phenology_data_1978-2015.xlsx	Dryad Digital Repository	doi:10.5061/dryad.1d28m	http://dx.doi.org/10.5061/dryad.1d28m	Cristalina Sumnue	V2948
Balandran	Observation	Balandran_Glacier_V2917	Sweet_cherry_phenology_data_1978-2015.xlsx	Dryad Digital Repository	doi:10.5061/dryad.1d28m	http://dx.doi.org/10.5061/dryad.1d28m	Glacier	V2917
Balandran	Observation	Balandranpoleon Compact_V2850	Sweet_cherry_phenology_data_1978-2015.xlsx	Dryad Digital Repository	doi:10.5061/dryad.1d28m	http://dx.doi.org/10.5061/dryad.1d28m	Napoleon Compact	V2850
Balandran	Observation	Balandran_Poisdel_V2890	Sweet_cherry_phenology_data_1978-2015.xlsx	Dryad Digital Repository	doi:10.5061/dryad.1d28m	http://dx.doi.org/10.5061/dryad.1d28m	Poisdel	V2890
Balandran	Observation	Balandran_Sandra Rose_V2943	Sweet_cherry_phenology_data_1978-2015.xlsx	Dryad Digital Repository	doi:10.5061/dryad.1d28m	http://dx.doi.org/10.5061/dryad.1d28m	Sandra Rose	V2943
Balandran	Observation	Balandran_Skeena_V2941	Sweet_cherry_phenology_data_1978-2015.xlsx	Dryad Digital Repository	doi:10.5061/dryad.1d28m	http://dx.doi.org/10.5061/dryad.1d28m	Skeena	V2941
Balandran	Observation	Balandran_Botond_V3142	Sweet_cherry_phenology_data_1978-2015.xlsx	Dryad Digital Repository	doi:10.5061/dryad.1d28m	http://dx.doi.org/10.5061/dryad.1d28m	Botond	V3142
Balandran	Observation	Balandran_Canada Giant Sumgita_V2188	Sweet_cherry_phenology_data_1978-2015.xlsx	Dryad Digital Repository	doi:10.5061/dryad.1d28m	http://dx.doi.org/10.5061/dryad.1d28m	Canada Giant Sumgita	V2188
Balandran	Observation	Balandran_Linda_V2979	Sweet_cherry_phenology_data_1978-2015.xlsx	Dryad Digital Repository	doi:10.5061/dryad.1d28m	http://dx.doi.org/10.5061/dryad.1d28m	Linda	V2979
Balandran	Observation	Balandran_Margit_V2977	Sweet_cherry_phenology_data_1978-2015.xlsx	Dryad Digital Repository	doi:10.5061/dryad.1d28m	http://dx.doi.org/10.5061/dryad.1d28m	Margit	V2977
Balandran	Observation	Balandran_Noire de Meched_V2678	Sweet_cherry_phenology_data_1978-2015.xlsx	Dryad Digital Repository	doi:10.5061/dryad.1d28m	http://dx.doi.org/10.5061/dryad.1d28m	Noire de Meched	V2678
Balandran	Observation	Balandran_Ruby Maru_V2156	Sweet_cherry_phenology_data_1978-2015.xlsx	Dryad Digital Repository	doi:10.5061/dryad.1d28m	http://dx.doi.org/10.5061/dryad.1d28m	Ruby Maru	V2156
Balandran	Observation	Balandran_TechloVan_V3009	Sweet_cherry_phenology_data_1978-2015.xlsx	Dryad Digital Repository	doi:10.5061/dryad.1d28m	http://dx.doi.org/10.5061/dryad.1d28m	TechloVan	V3009
Balandran	Observation	Balandran_Vicentina_V2192	Sweet_cherry_phenology_data_1978-2015.xlsx	Dryad Digital Repository	doi:10.5061/dryad.1d28m	http://dx.doi.org/10.5061/dryad.1d28m	Vicentina	V2192
Balandran	Observation	Balandran_Burlat_V370	Sweet_cherry_phenology_data_1978-2015.xlsx	Dryad Digital Repository	doi:10.5061/dryad.1d28m	http://dx.doi.org/10.5061/dryad.1d28m	Burlat	V370
Balandran	Observation	Balandran_Primulat Ferprime_V3094	Sweet_cherry_phenology_data_1978-2015.xlsx	Dryad Digital Repository	doi:10.5061/dryad.1d28m	http://dx.doi.org/10.5061/dryad.1d28m	Primulat Ferprime	V3094
Balandran	Observation	Balandran_Duroni 3_V2472	Sweet_cherry_phenology_data_1978-2015.xlsx	Dryad Digital Repository	doi:10.5061/dryad.1d28m	http://dx.doi.org/10.5061/dryad.1d28m	Duroni 3	V2472
Balandran	Observation	Balandran_Fernier_V2315	Sweet_cherry_phenology_data_1978-2015.xlsx	Dryad Digital Repository	doi:10.5061/dryad.1d28m	http://dx.doi.org/10.5061/dryad.1d28m	Fernier	V2315
Balandran	Observation	Balandran_New Moon Sumini_V3028	Sweet_cherry_phenology_data_1978-2015.xlsx	Dryad Digital Repository	doi:10.5061/dryad.1d28m	http://dx.doi.org/10.5061/dryad.1d28m	New Moon Sumini	V3028
Balandran	Observation	Balandran_Samba Sumste_V2945	Sweet_cherry_phenology_data_1978-2015.xlsx	Dryad Digital Repository	doi:10.5061/dryad.1d28m	http://dx.doi.org/10.5061/dryad.1d28m	Samba Sumste	V2945
Balandran	Observation	Balandran_Satin Sumele_V2836	Sweet_cherry_phenology_data_1978-2015.xlsx	Dryad Digital Repository	doi:10.5061/dryad.1d28m	http://dx.doi.org/10.5061/dryad.1d28m	Satin Sumele	V2836
Balandran	Observation	Balandran_Sonata Sumleta_V2940	Sweet_cherry_phenology_data_1978-2015.xlsx	Dryad Digital Repository	doi:10.5061/dryad.1d28m	http://dx.doi.org/10.5061/dryad.1d28m	Sonata Sumleta	V2940
Balandran	Observation	Balandran_Sumbola_V2957	Sweet_cherry_phenology_data_1978-2015.xlsx	Dryad Digital Repository	doi:10.5061/dryad.1d28m	http://dx.doi.org/10.5061/dryad.1d28m	Sumbola	V2957
Balandran	Observation	Balandran_Arcina Fercer_V2680	Sweet_cherry_phenology_data_1978-2015.xlsx	Dryad Digital Repository	doi:10.5061/dryad.1d28m	http://dx.doi.org/10.5061/dryad.1d28m	Arcina Fercer	V2680
Balandran	Observation	Balandran_Coralise Gardel_V2447	Sweet_cherry_phenology_data_1978-2015.xlsx	Dryad Digital Repository	doi:10.5061/dryad.1d28m	http://dx.doi.org/10.5061/dryad.1d28m	Coralise Gardel	V2447
Balandran	Observation	Balandran_Earlise Rivedel_V2808	Sweet_cherry_phenology_data_1978-2015.xlsx	Dryad Digital Repository	doi:10.5061/dryad.1d28m	http://dx.doi.org/10.5061/dryad.1d28m	Earlise Rivedel	V2808
Balandran	Observation	Balandran_Regina_V2868	Sweet_cherry_phenology_data_1978-2015.xlsx	Dryad Digital Repository	doi:10.5061/dryad.1d28m	http://dx.doi.org/10.5061/dryad.1d28m	Regina	V2868
Balandran	Observation	Balandran_Belge_V1929	Sweet_cherry_phenology_data_1978-2015.xlsx	Dryad Digital Repository	doi:10.5061/dryad.1d28m	http://dx.doi.org/10.5061/dryad.1d28m	Belge	V1929
Balandran	Observation	Balandran_Earlise Rivedel_V3298	Sweet_cherry_phenology_data_1978-2015.xlsx	Dryad Digital Repository	doi:10.5061/dryad.1d28m	http://dx.doi.org/10.5061/dryad.1d28m	Earlise Rivedel	V3298
Balandran	Observation	Balandran_Bianca di Verona_V1945	Sweet_cherry_phenology_data_1978-2015.xlsx	Dryad Digital Repository	doi:10.5061/dryad.1d28m	http://dx.doi.org/10.5061/dryad.1d28m	Bianca di Verona	V1945
Balandran	Observation	Balandran_Camus de Venasque_V2033	Sweet_cherry_phenology_data_1978-2015.xlsx	Dryad Digital Repository	doi:10.5061/dryad.1d28m	http://dx.doi.org/10.5061/dryad.1d28m	Camus de Venasque	V2033
Balandran	Observation	Balandran_Imperiale_V2865	Sweet_cherry_phenology_data_1978-2015.xlsx	Dryad Digital Repository	doi:10.5061/dryad.1d28m	http://dx.doi.org/10.5061/dryad.1d28m	Imperiale	V2865
Balandran	Observation	Balandran_Rainier_V1378	Sweet_cherry_phenology_data_1978-2015.xlsx	Dryad Digital Repository	doi:10.5061/dryad.1d28m	http://dx.doi.org/10.5061/dryad.1d28m	Rainier	V1378
Balandran	Observation	Balandran_Sabina_V3423	Sweet_cherry_phenology_data_1978-2015.xlsx	Dryad Digital Repository	doi:10.5061/dryad.1d28m	http://dx.doi.org/10.5061/dryad.1d28m	Sabina	V3423
Balandran	Observation	Balandran_Successa_V2356	Sweet_cherry_phenology_data_1978-2015.xlsx	Dryad Digital Repository	doi:10.5061/dryad.1d28m	http://dx.doi.org/10.5061/dryad.1d28m	Successa	V2356
Balandran	Observation	Balandran_Bellise Bedel_V3821	Sweet_cherry_phenology_data_1978-2015.xlsx	Dryad Digital Repository	doi:10.5061/dryad.1d28m	http://dx.doi.org/10.5061/dryad.1d28m	Bellise Bedel	V3821
Balandran	Observation	Balandran_Belge_V2032	Sweet_cherry_phenology_data_1978-2015.xlsx	Dryad Digital Repository	doi:10.5061/dryad.1d28m	http://dx.doi.org/10.5061/dryad.1d28m	Belge	V2032
Balandran	Observation	Balandran_Early red Maraly_V3663	Sweet_cherry_phenology_data_1978-2015.xlsx	Dryad Digital Repository	doi:10.5061/dryad.1d28m	http://dx.doi.org/10.5061/dryad.1d28m	Early red Maraly	V3663
Balandran	Observation	Balandran_Sweetheart Sumtare_V3502	Sweet_cherry_phenology_data_1978-2015.xlsx	Dryad Digital Repository	doi:10.5061/dryad.1d28m	http://dx.doi.org/10.5061/dryad.1d28m	Sweetheart Sumtare	V3502
Balandran	Observation	Balandran_Rubin_V2775	Sweet_cherry_phenology_data_1978-2015.xlsx	Dryad Digital Repository	doi:10.5061/dryad.1d28m	http://dx.doi.org/10.5061/dryad.1d28m	Rubin	V2775
Balandran	Observation	Balandran_Knuthenborg_V2508	Sweet_cherry_phenology_data_1978-2015.xlsx	Dryad Digital Repository	doi:10.5061/dryad.1d28m	http://dx.doi.org/10.5061/dryad.1d28m	Knuthenborg	V2508
Balandran	Observation	Balandran_Kavics_V2978	Sweet_cherry_phenology_data_1978-2015.xlsx	Dryad Digital Repository	doi:10.5061/dryad.1d28m	http://dx.doi.org/10.5061/dryad.1d28m	Kavics	V2978
Balandran	Observation	Balandran_Margit_V2932	Sweet_cherry_phenology_data_1978-2015.xlsx	Dryad Digital Repository	doi:10.5061/dryad.1d28m	http://dx.doi.org/10.5061/dryad.1d28m	Margit	V2932
Balandran	Observation	Balandran_Bouarkoub_V2416	Sweet_cherry_phenology_data_1978-2015.xlsx	Dryad Digital Repository	doi:10.5061/dryad.1d28m	http://dx.doi.org/10.5061/dryad.1d28m	Bouarkoub	V2416
Balandran	Observation	Balandran_Annelone_V2878	Sweet_cherry_phenology_data_1978-2015.xlsx	Dryad Digital Repository	doi:10.5061/dryad.1d28m	http://dx.doi.org/10.5061/dryad.1d28m	Annelone	V2878
Balandran	Observation	Balandran_Lapins_V2467	Sweet_cherry_phenology_data_1978-2015.xlsx	Dryad Digital Repository	doi:10.5061/dryad.1d28m	http://dx.doi.org/10.5061/dryad.1d28m	Lapins	V2467
Balandran	Observation	Balandran_Sonnet_V3501	Sweet_cherry_phenology_data_1978-2015.xlsx	Dryad Digital Repository	doi:10.5061/dryad.1d28m	http://dx.doi.org/10.5061/dryad.1d28m	Sonnet	V3501
Balandran	Observation	Balandran_Adelise_V3906	Sweet_cherry_phenology_data_1978-2015.xlsx	Dryad Digital Repository	doi:10.5061/dryad.1d28m	http://dx.doi.org/10.5061/dryad.1d28m	Adelise	V3906
Balandran	Observation	Balandran_Ferrador_V3371	Sweet_cherry_phenology_data_1978-2015.xlsx	Dryad Digital Repository	doi:10.5061/dryad.1d28m	http://dx.doi.org/10.5061/dryad.1d28m	Ferrador	V3371
Balandran	Observation	Balandran_Feria_V3657	Sweet_cherry_phenology_data_1978-2015.xlsx	Dryad Digital Repository	doi:10.5061/dryad.1d28m	http://dx.doi.org/10.5061/dryad.1d28m	Feria	V3657
Balandran	Observation	Balandran_Ziraat_V3675	Sweet_cherry_phenology_data_1978-2015.xlsx	Dryad Digital Repository	doi:10.5061/dryad.1d28m	http://dx.doi.org/10.5061/dryad.1d28m	Ziraat	V3675
Balandran	Observation	Balandran_Sumesi_V2951	Sweet_cherry_phenology_data_1978-2015.xlsx	Dryad Digital Repository	doi:10.5061/dryad.1d28m	http://dx.doi.org/10.5061/dryad.1d28m	Sumesi	V2951
Balandran	Observation	Balandran_Ferpin_V3656	Sweet_cherry_phenology_data_1978-2015.xlsx	Dryad Digital Repository	doi:10.5061/dryad.1d28m	http://dx.doi.org/10.5061/dryad.1d28m	Ferpin	V3656
Balandran	Observation	Balandran_Ferobri_V3223	Sweet_cherry_phenology_data_1978-2015.xlsx	Dryad Digital Repository	doi:10.5061/dryad.1d28m	http://dx.doi.org/10.5061/dryad.1d28m	Ferobri	V3223
Balandran	Observation	Balandran_Royalton_V3042	Sweet_cherry_phenology_data_1978-2015.xlsx	Dryad Digital Repository	doi:10.5061/dryad.1d28m	http://dx.doi.org/10.5061/dryad.1d28m	Royalton	V3042
Balandran	Observation	Balandran_Skeena_V3822	Sweet_cherry_phenology_data_1978-2015.xlsx	Dryad Digital Repository	doi:10.5061/dryad.1d28m	http://dx.doi.org/10.5061/dryad.1d28m	Skeena	V3822
Balandran	Observation	Balandran_Bigalise Enjidel_V3499	Sweet_cherry_phenology_data_1978-2015.xlsx	Dryad Digital Repository	doi:10.5061/dryad.1d28m	http://dx.doi.org/10.5061/dryad.1d28m	Bigalise Enjidel	V3499
Balandran	Observation	Balandran_Kordia_V2509	Sweet_cherry_phenology_data_1978-2015.xlsx	Dryad Digital Repository	doi:10.5061/dryad.1d28m	http://dx.doi.org/10.5061/dryad.1d28m	Kordia	V2509
Balandran	Observation	Balandran_Sonnet_V3563	Sweet_cherry_phenology_data_1978-2015.xlsx	Dryad Digital Repository	doi:10.5061/dryad.1d28m	http://dx.doi.org/10.5061/dryad.1d28m	Sonnet	V3563
Balandran	Observation	Balandran_Rainier Sport_V3687	Sweet_cherry_phenology_data_1978-2015.xlsx	Dryad Digital Repository	doi:10.5061/dryad.1d28m	http://dx.doi.org/10.5061/dryad.1d28m	Rainier Sport	V3687
Balandran	Observation	Balandran_Ferlizac_V3112	Sweet_cherry_phenology_data_1978-2015.xlsx	Dryad Digital Repository	doi:10.5061/dryad.1d28m	http://dx.doi.org/10.5061/dryad.1d28m	Ferlizac	V3112
Balandran	Observation	Balandran_Bigalise Enjidel_V3562	Sweet_cherry_phenology_data_1978-2015.xlsx	Dryad Digital Repository	doi:10.5061/dryad.1d28m	http://dx.doi.org/10.5061/dryad.1d28m	Bigalise Enjidel	V3562
Balandran	Observation	Balandran_Ferdiva_V3115	Sweet_cherry_phenology_data_1978-2015.xlsx	Dryad Digital Repository	doi:10.5061/dryad.1d28m	http://dx.doi.org/10.5061/dryad.1d28m	Ferdiva	V3115
Balandran	Observation	Balandran_Sweetheart Sumtare_V2696	Sweet_cherry_phenology_data_1978-2015.xlsx	Dryad Digital Repository	doi:10.5061/dryad.1d28m	http://dx.doi.org/10.5061/dryad.1d28m	Sweetheart Sumtare	V2696
Balandran	Observation	Balandran_Sumbola_V3267	Sweet_cherry_phenology_data_1978-2015.xlsx	Dryad Digital Repository	doi:10.5061/dryad.1d28m	http://dx.doi.org/10.5061/dryad.1d28m	Sumbola	V3267
Balandran	Observation	Balandran_Brooks_V2967	Sweet_cherry_phenology_data_1978-2015.xlsx	Dryad Digital Repository	doi:10.5061/dryad.1d28m	http://dx.doi.org/10.5061/dryad.1d28m	Brooks	V2967
Balandran	Observation	Balandran_Emperor Francis_V3291	Sweet_cherry_phenology_data_1978-2015.xlsx	Dryad Digital Repository	doi:10.5061/dryad.1d28m	http://dx.doi.org/10.5061/dryad.1d28m	Emperor Francis	V3291
Balandran	Observation	Balandran_Baia_V3967	Sweet_cherry_phenology_data_1978-2015.xlsx	Dryad Digital Repository	doi:10.5061/dryad.1d28m	http://dx.doi.org/10.5061/dryad.1d28m	Baia	V3967
Balandran	Observation	Balandran_Bigalise Enjidel_V2805	Sweet_cherry_phenology_data_1978-2015.xlsx	Dryad Digital Repository	doi:10.5061/dryad.1d28m	http://dx.doi.org/10.5061/dryad.1d28m	Bigalise Enjidel	V2805
Balandran	Observation	Balandran_Ferpact_V3396	Sweet_cherry_phenology_data_1978-2015.xlsx	Dryad Digital Repository	doi:10.5061/dryad.1d28m	http://dx.doi.org/10.5061/dryad.1d28m	Ferpact	V3396
Balandran	Observation	Balandran_Katalin_V2605	Sweet_cherry_phenology_data_1978-2015.xlsx	Dryad Digital Repository	doi:10.5061/dryad.1d28m	http://dx.doi.org/10.5061/dryad.1d28m	Katalin	V2605
Balandran	Observation	Balandran_Starblush_V3269	Sweet_cherry_phenology_data_1978-2015.xlsx	Dryad Digital Repository	doi:10.5061/dryad.1d28m	http://dx.doi.org/10.5061/dryad.1d28m	Starblush	V3269
Balandran	Observation	Balandran_Aida_V3334	Sweet_cherry_phenology_data_1978-2015.xlsx	Dryad Digital Repository	doi:10.5061/dryad.1d28m	http://dx.doi.org/10.5061/dryad.1d28m	Aida	V3334
Balandran	Observation	Balandran_Fertard_V3382	Sweet_cherry_phenology_data_1978-2015.xlsx	Dryad Digital Repository	doi:10.5061/dryad.1d28m	http://dx.doi.org/10.5061/dryad.1d28m	Fertard	V3382
Balandran	Observation	Balandran_Vandalay_V2757	Sweet_cherry_phenology_data_1978-2015.xlsx	Dryad Digital Repository	doi:10.5061/dryad.1d28m	http://dx.doi.org/10.5061/dryad.1d28m	Vandalay	V2757
Balandran	Observation	Balandran_Brooks_V3169	Sweet_cherry_phenology_data_1978-2015.xlsx	Dryad Digital Repository	doi:10.5061/dryad.1d28m	http://dx.doi.org/10.5061/dryad.1d28m	Brooks	V3169
Balandran	Observation	Balandran_Vega_V2976	Sweet_cherry_phenology_data_1978-2015.xlsx	Dryad Digital Repository	doi:10.5061/dryad.1d28m	http://dx.doi.org/10.5061/dryad.1d28m	Vega	V2976
Balandran	Observation	Balandran_Giulietta_V3319	Sweet_cherry_phenology_data_1978-2015.xlsx	Dryad Digital Repository	doi:10.5061/dryad.1d28m	http://dx.doi.org/10.5061/dryad.1d28m	Giulietta	V3319
Balandran	Observation	Balandran_New Moon Sumini_V2961	Sweet_cherry_phenology_data_1978-2015.xlsx	Dryad Digital Repository	doi:10.5061/dryad.1d28m	http://dx.doi.org/10.5061/dryad.1d28m	New Moon Sumini	V2961
Balandran	Observation	Balandran_Tardif de Vignola_V1290	Sweet_cherry_phenology_data_1978-2015.xlsx	Dryad Digital Repository	doi:10.5061/dryad.1d28m	http://dx.doi.org/10.5061/dryad.1d28m	Tardif de Vignola	V1290
Balandran	Observation	Balandran_Folfer_V3387	Sweet_cherry_phenology_data_1978-2015.xlsx	Dryad Digital Repository	doi:10.5061/dryad.1d28m	http://dx.doi.org/10.5061/dryad.1d28m	Folfer	V3387
Balandran	Observation	Balandran_Francesca_V2550	Sweet_cherry_phenology_data_1978-2015.xlsx	Dryad Digital Repository	doi:10.5061/dryad.1d28m	http://dx.doi.org/10.5061/dryad.1d28m	Francesca	V2550
Balandran	Observation	Balandran_Fertille_V3476	Sweet_cherry_phenology_data_1978-2015.xlsx	Dryad Digital Repository	doi:10.5061/dryad.1d28m	http://dx.doi.org/10.5061/dryad.1d28m	Fertille	V3476
Balandran	Observation	Balandran_Symphony_V3556	Sweet_cherry_phenology_data_1978-2015.xlsx	Dryad Digital Repository	doi:10.5061/dryad.1d28m	http://dx.doi.org/10.5061/dryad.1d28m	Symphony	V3556
Balandran	Observation	Balandran_Ferrovia_V2906	Sweet_cherry_phenology_data_1978-2015.xlsx	Dryad Digital Repository	doi:10.5061/dryad.1d28m	http://dx.doi.org/10.5061/dryad.1d28m	Ferrovia	V2906
Balandran	Observation	Balandran_New Moon Sumini_V2215	Sweet_cherry_phenology_data_1978-2015.xlsx	Dryad Digital Repository	doi:10.5061/dryad.1d28m	http://dx.doi.org/10.5061/dryad.1d28m	New Moon Sumini	V2215
Balandran	Observation	Balandran_Isabella_V2877	Sweet_cherry_phenology_data_1978-2015.xlsx	Dryad Digital Repository	doi:10.5061/dryad.1d28m	http://dx.doi.org/10.5061/dryad.1d28m	Isabella	V2877
Balandran	Observation	Balandran_Samba Sumste_V2662	Sweet_cherry_phenology_data_1978-2015.xlsx	Dryad Digital Repository	doi:10.5061/dryad.1d28m	http://dx.doi.org/10.5061/dryad.1d28m	Samba Sumste	V2662
Balandran	Observation	Balandran_Starblush_V2779	Sweet_cherry_phenology_data_1978-2015.xlsx	Dryad Digital Repository	doi:10.5061/dryad.1d28m	http://dx.doi.org/10.5061/dryad.1d28m	Starblush	V2779
Balandran	Observation	Balandran_Annabella_V2866	Sweet_cherry_phenology_data_1978-2015.xlsx	Dryad Digital Repository	doi:10.5061/dryad.1d28m	http://dx.doi.org/10.5061/dryad.1d28m	Annabella	V2866
Balandran	Observation	Balandran_Feria_V3386	Sweet_cherry_phenology_data_1978-2015.xlsx	Dryad Digital Repository	doi:10.5061/dryad.1d28m	http://dx.doi.org/10.5061/dryad.1d28m	Feria	V3386
Balandran	Observation	Balandran_Ferpin_V3242	Sweet_cherry_phenology_data_1978-2015.xlsx	Dryad Digital Repository	doi:10.5061/dryad.1d28m	http://dx.doi.org/10.5061/dryad.1d28m	Ferpin	V3242
Balandran	Observation	Balandran_Linda_V2930	Sweet_cherry_phenology_data_1978-2015.xlsx	Dryad Digital Repository	doi:10.5061/dryad.1d28m	http://dx.doi.org/10.5061/dryad.1d28m	Linda	V2930
Balandran	Observation	Balandran_Weisse Herzkirche_V2576	Sweet_cherry_phenology_data_1978-2015.xlsx	Dryad Digital Repository	doi:10.5061/dryad.1d28m	http://dx.doi.org/10.5061/dryad.1d28m	Weisse Herzkirche	V2576
Balandran	Observation	Balandran_Ferlizac_V3868	Sweet_cherry_phenology_data_1978-2015.xlsx	Dryad Digital Repository	doi:10.5061/dryad.1d28m	http://dx.doi.org/10.5061/dryad.1d28m	Ferlizac	V3868
Balandran	Observation	Balandran_Ferpact_V3658	Sweet_cherry_phenology_data_1978-2015.xlsx	Dryad Digital Repository	doi:10.5061/dryad.1d28m	http://dx.doi.org/10.5061/dryad.1d28m	Ferpact	V3658
Balandran	Observation	Balandran_Belle de Fabrega_V3200	Sweet_cherry_phenology_data_1978-2015.xlsx	Dryad Digital Repository	doi:10.5061/dryad.1d28m	http://dx.doi.org/10.5061/dryad.1d28m	Belle de Fabrega	V3200
Balandran	Observation	Balandran_Uriase de Bistrita_V2776	Sweet_cherry_phenology_data_1978-2015.xlsx	Dryad Digital Repository	doi:10.5061/dryad.1d28m	http://dx.doi.org/10.5061/dryad.1d28m	Uriase de Bistrita	V2776
Balandran	Observation	Balandran_Isabella_V2552	Sweet_cherry_phenology_data_1978-2015.xlsx	Dryad Digital Repository	doi:10.5061/dryad.1d28m	http://dx.doi.org/10.5061/dryad.1d28m	Isabella	V2552
Balandran	Observation	Balandran_Satin Sumele_V2939	Sweet_cherry_phenology_data_1978-2015.xlsx	Dryad Digital Repository	doi:10.5061/dryad.1d28m	http://dx.doi.org/10.5061/dryad.1d28m	Satin Sumele	V2939
Balandran	Observation	Balandranmosa_V2864	Sweet_cherry_phenology_data_1978-2015.xlsx	Dryad Digital Repository	doi:10.5061/dryad.1d28m	http://dx.doi.org/10.5061/dryad.1d28m	Namosa	V2864
Balandran	Observation	Balandran_Sweet Ann_V2502	Sweet_cherry_phenology_data_1978-2015.xlsx	Dryad Digital Repository	doi:10.5061/dryad.1d28m	http://dx.doi.org/10.5061/dryad.1d28m	Sweet Ann	V2502
Balandran	Observation	Balandran_Sumesi_V2838	Sweet_cherry_phenology_data_1978-2015.xlsx	Dryad Digital Repository	doi:10.5061/dryad.1d28m	http://dx.doi.org/10.5061/dryad.1d28m	Sumesi	V2838
Balandran	Observation	Balandran_Adelise_V2799	Sweet_cherry_phenology_data_1978-2015.xlsx	Dryad Digital Repository	doi:10.5061/dryad.1d28m	http://dx.doi.org/10.5061/dryad.1d28m	Adelise	V2799
Balandran	Observation	Balandran_Sonnet_V2663	Sweet_cherry_phenology_data_1978-2015.xlsx	Dryad Digital Repository	doi:10.5061/dryad.1d28m	http://dx.doi.org/10.5061/dryad.1d28m	Sonnet	V2663
Balandran	Observation	Balandran_Bellise Bedel_V2887	Sweet_cherry_phenology_data_1978-2015.xlsx	Dryad Digital Repository	doi:10.5061/dryad.1d28m	http://dx.doi.org/10.5061/dryad.1d28m	Bellise Bedel	V2887
Balandran	Observation	Balandran_Belge_V3768	Sweet_cherry_phenology_data_1978-2015.xlsx	Dryad Digital Repository	doi:10.5061/dryad.1d28m	http://dx.doi.org/10.5061/dryad.1d28m	Belge	V3768
Balandran	Observation	Balandran_Grace Star_V3574	Sweet_cherry_phenology_data_1978-2015.xlsx	Dryad Digital Repository	doi:10.5061/dryad.1d28m	http://dx.doi.org/10.5061/dryad.1d28m	Grace Star	V3574
Balandran	Observation	Balandran_Cerella_V2355	Sweet_cherry_phenology_data_1978-2015.xlsx	Dryad Digital Repository	doi:10.5061/dryad.1d28m	http://dx.doi.org/10.5061/dryad.1d28m	Cerella	V2355
Balandran	Observation	Balandran_Moreau_V2359	Sweet_cherry_phenology_data_1978-2015.xlsx	Dryad Digital Repository	doi:10.5061/dryad.1d28m	http://dx.doi.org/10.5061/dryad.1d28m	Moreau	V2359
Balandran	Observation	Balandran_Pico Color_V3665	Sweet_cherry_phenology_data_1978-2015.xlsx	Dryad Digital Repository	doi:10.5061/dryad.1d28m	http://dx.doi.org/10.5061/dryad.1d28m	Pico Color	V3665
Balandran	Observation	Balandran_Sovereign_V3552	Sweet_cherry_phenology_data_1978-2015.xlsx	Dryad Digital Repository	doi:10.5061/dryad.1d28m	http://dx.doi.org/10.5061/dryad.1d28m	Sovereign	V3552
Balandran	Observation	Balandran_Ero_V2545	Sweet_cherry_phenology_data_1978-2015.xlsx	Dryad Digital Repository	doi:10.5061/dryad.1d28m	http://dx.doi.org/10.5061/dryad.1d28m	Ero	V2545
Balandran	Observation	Balandran_Sovereign_V3431	Sweet_cherry_phenology_data_1978-2015.xlsx	Dryad Digital Repository	doi:10.5061/dryad.1d28m	http://dx.doi.org/10.5061/dryad.1d28m	Sovereign	V3431
Balandran	Observation	Balandran_Pico Negro_V3664	Sweet_cherry_phenology_data_1978-2015.xlsx	Dryad Digital Repository	doi:10.5061/dryad.1d28m	http://dx.doi.org/10.5061/dryad.1d28m	Pico Negro	V3664
Balandran	Observation	Balandran_Badacsony_V1754	Sweet_cherry_phenology_data_1978-2015.xlsx	Dryad Digital Repository	doi:10.5061/dryad.1d28m	http://dx.doi.org/10.5061/dryad.1d28m	Badacsony	V1754
Balandran	Observation	Balandran_Sharo_V2358	Sweet_cherry_phenology_data_1978-2015.xlsx	Dryad Digital Repository	doi:10.5061/dryad.1d28m	http://dx.doi.org/10.5061/dryad.1d28m	Sharo	V2358
Balandran	Observation	Balandran_Hedelfingen_V811	Sweet_cherry_phenology_data_1978-2015.xlsx	Dryad Digital Repository	doi:10.5061/dryad.1d28m	http://dx.doi.org/10.5061/dryad.1d28m	Hedelfingen	V811
Balandran	Observation	Balandran_Rubin_V2325	Sweet_cherry_phenology_data_1978-2015.xlsx	Dryad Digital Repository	doi:10.5061/dryad.1d28m	http://dx.doi.org/10.5061/dryad.1d28m	Rubin	V2325
Balandran	Observation	Balandran_Pico L Negro_V3666	Sweet_cherry_phenology_data_1978-2015.xlsx	Dryad Digital Repository	doi:10.5061/dryad.1d28m	http://dx.doi.org/10.5061/dryad.1d28m	Pico L Negro	V3666
Balandran	Observation	Balandran_Katalin_V2980	Sweet_cherry_phenology_data_1978-2015.xlsx	Dryad Digital Repository	doi:10.5061/dryad.1d28m	http://dx.doi.org/10.5061/dryad.1d28m	Katalin	V2980
Balandran	Observation	Balandran_Fernola_V2300	Sweet_cherry_phenology_data_1978-2015.xlsx	Dryad Digital Repository	doi:10.5061/dryad.1d28m	http://dx.doi.org/10.5061/dryad.1d28m	Fernola	V2300
Balandran	Observation	Balandran_Pico Negro_V3667	Sweet_cherry_phenology_data_1978-2015.xlsx	Dryad Digital Repository	doi:10.5061/dryad.1d28m	http://dx.doi.org/10.5061/dryad.1d28m	Pico Negro	V3667
Balandran	Observation	Balandran_Durone Nero III_V2496	Sweet_cherry_phenology_data_1978-2015.xlsx	Dryad Digital Repository	doi:10.5061/dryad.1d28m	http://dx.doi.org/10.5061/dryad.1d28m	Durone Nero III	V2496
Balandran	Observation	Balandran_Durona di Arezzo_V2010	Sweet_cherry_phenology_data_1978-2015.xlsx	Dryad Digital Repository	doi:10.5061/dryad.1d28m	http://dx.doi.org/10.5061/dryad.1d28m	Durona di Arezzo	V2010
Balandran	Observation	Balandranpoleon_V804	Sweet_cherry_phenology_data_1978-2015.xlsx	Dryad Digital Repository	doi:10.5061/dryad.1d28m	http://dx.doi.org/10.5061/dryad.1d28m	Napoleon	V804
Balandran	Observation	Balandran_Panthere_V2440	Sweet_cherry_phenology_data_1978-2015.xlsx	Dryad Digital Repository	doi:10.5061/dryad.1d28m	http://dx.doi.org/10.5061/dryad.1d28m	Panthere	V2440
Balandran	Observation	Balandran_Vittoria_V2049	Sweet_cherry_phenology_data_1978-2015.xlsx	Dryad Digital Repository	doi:10.5061/dryad.1d28m	http://dx.doi.org/10.5061/dryad.1d28m	Vittoria	V2049
Balandran	Observation	Balandran_Alex_V3929	Sweet_cherry_phenology_data_1978-2015.xlsx	Dryad Digital Repository	doi:10.5061/dryad.1d28m	http://dx.doi.org/10.5061/dryad.1d28m	Alex	V3929
Balandran	Observation	Balandran_Olympic_V2914	Sweet_cherry_phenology_data_1978-2015.xlsx	Dryad Digital Repository	doi:10.5061/dryad.1d28m	http://dx.doi.org/10.5061/dryad.1d28m	Olympic	V2914
Balandran	Observation	Balandran_Skeena_V2840	Sweet_cherry_phenology_data_1978-2015.xlsx	Dryad Digital Repository	doi:10.5061/dryad.1d28m	http://dx.doi.org/10.5061/dryad.1d28m	Skeena	V2840
Balandran	Observation	Balandran_Belge_V4274	Sweet_cherry_phenology_data_1978-2015.xlsx	Dryad Digital Repository	doi:10.5061/dryad.1d28m	http://dx.doi.org/10.5061/dryad.1d28m	Belge	V4274
Balandran	Observation	Balandran_Ambrunes_V3668	Sweet_cherry_phenology_data_1978-2015.xlsx	Dryad Digital Repository	doi:10.5061/dryad.1d28m	http://dx.doi.org/10.5061/dryad.1d28m	Ambrunes	V3668
Balandran	Observation	Balandran_Grossa Gamba_V2238	Sweet_cherry_phenology_data_1978-2015.xlsx	Dryad Digital Repository	doi:10.5061/dryad.1d28m	http://dx.doi.org/10.5061/dryad.1d28m	Grossa Gamba	V2238
Balandran	Observation	Balandran_Deacon_V1421	Sweet_cherry_phenology_data_1978-2015.xlsx	Dryad Digital Repository	doi:10.5061/dryad.1d28m	http://dx.doi.org/10.5061/dryad.1d28m	Deacon	V1421
Balandran	Observation	Balandran_Early Van Compact_V2177	Sweet_cherry_phenology_data_1978-2015.xlsx	Dryad Digital Repository	doi:10.5061/dryad.1d28m	http://dx.doi.org/10.5061/dryad.1d28m	Early Van Compact	V2177
Balandran	Observation	Balandran_Babelle_V3962	Sweet_cherry_phenology_data_1978-2015.xlsx	Dryad Digital Repository	doi:10.5061/dryad.1d28m	http://dx.doi.org/10.5061/dryad.1d28m	Babelle	V3962
Balandran	Observation	Balandran_Durone Nero II_V2495	Sweet_cherry_phenology_data_1978-2015.xlsx	Dryad Digital Repository	doi:10.5061/dryad.1d28m	http://dx.doi.org/10.5061/dryad.1d28m	Durone Nero II	V2495
Balandran	Observation	Balandran_Staccato_V3430	Sweet_cherry_phenology_data_1978-2015.xlsx	Dryad Digital Repository	doi:10.5061/dryad.1d28m	http://dx.doi.org/10.5061/dryad.1d28m	Staccato	V3430
Balandran	Observation	Balandran_Ferrovia_V3680	Sweet_cherry_phenology_data_1978-2015.xlsx	Dryad Digital Repository	doi:10.5061/dryad.1d28m	http://dx.doi.org/10.5061/dryad.1d28m	Ferrovia	V3680
Balandran	Observation	Balandran_Tanguy_V3829	Sweet_cherry_phenology_data_1978-2015.xlsx	Dryad Digital Repository	doi:10.5061/dryad.1d28m	http://dx.doi.org/10.5061/dryad.1d28m	Tanguy	V3829
Balandran	Observation	Balandran_Lala Star_V3646	Sweet_cherry_phenology_data_1978-2015.xlsx	Dryad Digital Repository	doi:10.5061/dryad.1d28m	http://dx.doi.org/10.5061/dryad.1d28m	Lala Star	V3646
Balandran	Observation	Balandran_Cristalina Sumnue_V2688	Sweet_cherry_phenology_data_1978-2015.xlsx	Dryad Digital Repository	doi:10.5061/dryad.1d28m	http://dx.doi.org/10.5061/dryad.1d28m	Cristalina Sumnue	V2688
Balandran	Observation	Balandran_Sandra Rose_V2280	Sweet_cherry_phenology_data_1978-2015.xlsx	Dryad Digital Repository	doi:10.5061/dryad.1d28m	http://dx.doi.org/10.5061/dryad.1d28m	Sandra Rose	V2280
Balandran	Observation	Balandran_Sweetheart Sumtare_V3564	Sweet_cherry_phenology_data_1978-2015.xlsx	Dryad Digital Repository	doi:10.5061/dryad.1d28m	http://dx.doi.org/10.5061/dryad.1d28m	Sweetheart Sumtare	V3564
Balandran	Observation	Balandran_Black Star_V3576	Sweet_cherry_phenology_data_1978-2015.xlsx	Dryad Digital Repository	doi:10.5061/dryad.1d28m	http://dx.doi.org/10.5061/dryad.1d28m	Black Star	V3576
Balandran	Observation	Balandran_Badacsony_V2672	Sweet_cherry_phenology_data_1978-2015.xlsx	Dryad Digital Repository	doi:10.5061/dryad.1d28m	http://dx.doi.org/10.5061/dryad.1d28m	Badacsony	V2672
Balandran	Observation	Balandran_Nordwunder_V2035	Sweet_cherry_phenology_data_1978-2015.xlsx	Dryad Digital Repository	doi:10.5061/dryad.1d28m	http://dx.doi.org/10.5061/dryad.1d28m	Nordwunder	V2035
Balandran	Observation	Balandran_Knuthenborg_V2328	Sweet_cherry_phenology_data_1978-2015.xlsx	Dryad Digital Repository	doi:10.5061/dryad.1d28m	http://dx.doi.org/10.5061/dryad.1d28m	Knuthenborg	V2328
Balandran	Observation	Balandran_Delice de malicorne Agoudel_V2446	Sweet_cherry_phenology_data_1978-2015.xlsx	Dryad Digital Repository	doi:10.5061/dryad.1d28m	http://dx.doi.org/10.5061/dryad.1d28m	Delice de malicorne Agoudel	V2446
Balandran	Observation	Balandran_Lucyna_V3424	Sweet_cherry_phenology_data_1978-2015.xlsx	Dryad Digital Repository	doi:10.5061/dryad.1d28m	http://dx.doi.org/10.5061/dryad.1d28m	Lucyna	V3424
Balandran	Observation	Balandran_Starkrimson_V2267	Sweet_cherry_phenology_data_1978-2015.xlsx	Dryad Digital Repository	doi:10.5061/dryad.1d28m	http://dx.doi.org/10.5061/dryad.1d28m	Starkrimson	V2267
Balandran	Observation	Balandran_Compact Stella_V2587	Sweet_cherry_phenology_data_1978-2015.xlsx	Dryad Digital Repository	doi:10.5061/dryad.1d28m	http://dx.doi.org/10.5061/dryad.1d28m	Compact Stella	V2587
Balandran	Observation	Balandran_Tragana Edessis Agra_V3681	Sweet_cherry_phenology_data_1978-2015.xlsx	Dryad Digital Repository	doi:10.5061/dryad.1d28m	http://dx.doi.org/10.5061/dryad.1d28m	Tragana Edessis Agra	V3681
Balandran	Observation	Balandran_Belge_V3567	Sweet_cherry_phenology_data_1978-2015.xlsx	Dryad Digital Repository	doi:10.5061/dryad.1d28m	http://dx.doi.org/10.5061/dryad.1d28m	Belge	V3567
Balandran	Observation	Balandran_Zaicourtif_V2789	Sweet_cherry_phenology_data_1978-2015.xlsx	Dryad Digital Repository	doi:10.5061/dryad.1d28m	http://dx.doi.org/10.5061/dryad.1d28m	Zaicourtif	V2789
Balandran	Observation	Balandran_Sylvia_V2557	Sweet_cherry_phenology_data_1978-2015.xlsx	Dryad Digital Repository	doi:10.5061/dryad.1d28m	http://dx.doi.org/10.5061/dryad.1d28m	Sylvia	V2557
Balandran	Observation	Balandran_Simcoe Probla_V2284	Sweet_cherry_phenology_data_1978-2015.xlsx	Dryad Digital Repository	doi:10.5061/dryad.1d28m	http://dx.doi.org/10.5061/dryad.1d28m	Simcoe Probla	V2284
Balandran	Observation	Balandran_Fougerouse_V2622	Sweet_cherry_phenology_data_1978-2015.xlsx	Dryad Digital Repository	doi:10.5061/dryad.1d28m	http://dx.doi.org/10.5061/dryad.1d28m	Fougerouse	V2622
Balandran	Observation	Balandran_Fermina_V3122	Sweet_cherry_phenology_data_1978-2015.xlsx	Dryad Digital Repository	doi:10.5061/dryad.1d28m	http://dx.doi.org/10.5061/dryad.1d28m	Fermina	V3122
Balandran	Observation	Balandran_Glacier_V4355	Sweet_cherry_phenology_data_1978-2015.xlsx	Dryad Digital Repository	doi:10.5061/dryad.1d28m	http://dx.doi.org/10.5061/dryad.1d28m	Glacier	V4355
Balandran	Observation	Balandran_Guillaume_V935	Sweet_cherry_phenology_data_1978-2015.xlsx	Dryad Digital Repository	doi:10.5061/dryad.1d28m	http://dx.doi.org/10.5061/dryad.1d28m	Guillaume	V935
Balandran	Observation	Balandran_Arodel_V2817	Sweet_cherry_phenology_data_1978-2015.xlsx	Dryad Digital Repository	doi:10.5061/dryad.1d28m	http://dx.doi.org/10.5061/dryad.1d28m	Arodel	V2817
Balandran	Observation	Balandran_Vega_V3997	Sweet_cherry_phenology_data_1978-2015.xlsx	Dryad Digital Repository	doi:10.5061/dryad.1d28m	http://dx.doi.org/10.5061/dryad.1d28m	Vega	V3997
Balandran	Observation	Balandran_Chelan_V3688	Sweet_cherry_phenology_data_1978-2015.xlsx	Dryad Digital Repository	doi:10.5061/dryad.1d28m	http://dx.doi.org/10.5061/dryad.1d28m	Chelan	V3688
Balandran	Observation	Balandran_Beaulieu_V1657	Sweet_cherry_phenology_data_1978-2015.xlsx	Dryad Digital Repository	doi:10.5061/dryad.1d28m	http://dx.doi.org/10.5061/dryad.1d28m	Beaulieu	V1657
Balandran	Observation	Balandran_Alex_V3335	Sweet_cherry_phenology_data_1978-2015.xlsx	Dryad Digital Repository	doi:10.5061/dryad.1d28m	http://dx.doi.org/10.5061/dryad.1d28m	Alex	V3335
Balandran	Observation	Balandran_Cashmere_V3690	Sweet_cherry_phenology_data_1978-2015.xlsx	Dryad Digital Repository	doi:10.5061/dryad.1d28m	http://dx.doi.org/10.5061/dryad.1d28m	Cashmere	V3690
Balandran	Observation	Balandran_Margit_V2600	Sweet_cherry_phenology_data_1978-2015.xlsx	Dryad Digital Repository	doi:10.5061/dryad.1d28m	http://dx.doi.org/10.5061/dryad.1d28m	Margit	V2600
Balandran	Observation	Balandran_Vandalay_V2833	Sweet_cherry_phenology_data_1978-2015.xlsx	Dryad Digital Repository	doi:10.5061/dryad.1d28m	http://dx.doi.org/10.5061/dryad.1d28m	Vandalay	V2833
Balandran	Observation	Balandran_Enrica_V2872	Sweet_cherry_phenology_data_1978-2015.xlsx	Dryad Digital Repository	doi:10.5061/dryad.1d28m	http://dx.doi.org/10.5061/dryad.1d28m	Enrica	V2872
Balandran	Observation	Balandran_Aida_V3583	Sweet_cherry_phenology_data_1978-2015.xlsx	Dryad Digital Repository	doi:10.5061/dryad.1d28m	http://dx.doi.org/10.5061/dryad.1d28m	Aida	V3583
Balandran	Observation	Balandran_Firm Red Marim_V3661	Sweet_cherry_phenology_data_1978-2015.xlsx	Dryad Digital Repository	doi:10.5061/dryad.1d28m	http://dx.doi.org/10.5061/dryad.1d28m	Firm Red Marim	V3661
Balandran	Observation	Balandran_Sonnet_V2700	Sweet_cherry_phenology_data_1978-2015.xlsx	Dryad Digital Repository	doi:10.5061/dryad.1d28m	http://dx.doi.org/10.5061/dryad.1d28m	Sonnet	V2700
Balandran	Observation	Balandran_Enrica_V3320	Sweet_cherry_phenology_data_1978-2015.xlsx	Dryad Digital Repository	doi:10.5061/dryad.1d28m	http://dx.doi.org/10.5061/dryad.1d28m	Enrica	V3320
Balandran	Observation	Balandran_Vanda_V2851	Sweet_cherry_phenology_data_1978-2015.xlsx	Dryad Digital Repository	doi:10.5061/dryad.1d28m	http://dx.doi.org/10.5061/dryad.1d28m	Vanda	V2851
Balandran	Observation	Balandran_Ferracida_V603	Sweet_cherry_phenology_data_1978-2015.xlsx	Dryad Digital Repository	doi:10.5061/dryad.1d28m	http://dx.doi.org/10.5061/dryad.1d28m	Ferracida	V603
Balandran	Observation	Balandran_Vigred_V3721	Sweet_cherry_phenology_data_1978-2015.xlsx	Dryad Digital Repository	doi:10.5061/dryad.1d28m	http://dx.doi.org/10.5061/dryad.1d28m	Vigred	V3721
Balandran	Observation	Balandran_Giulietta_V3194	Sweet_cherry_phenology_data_1978-2015.xlsx	Dryad Digital Repository	doi:10.5061/dryad.1d28m	http://dx.doi.org/10.5061/dryad.1d28m	Giulietta	V3194
Balandran	Observation	Balandran_Santina_V2690	Sweet_cherry_phenology_data_1978-2015.xlsx	Dryad Digital Repository	doi:10.5061/dryad.1d28m	http://dx.doi.org/10.5061/dryad.1d28m	Santina	V2690
Balandran	Observation	Balandran_Coralise Gardel_V3498	Sweet_cherry_phenology_data_1978-2015.xlsx	Dryad Digital Repository	doi:10.5061/dryad.1d28m	http://dx.doi.org/10.5061/dryad.1d28m	Coralise Gardel	V3498
Balandran	Observation	Balandran_Brooks_V2929	Sweet_cherry_phenology_data_1978-2015.xlsx	Dryad Digital Repository	doi:10.5061/dryad.1d28m	http://dx.doi.org/10.5061/dryad.1d28m	Brooks	V2929
Balandran	Observation	Balandran_Rainier Sport_V4328	Sweet_cherry_phenology_data_1978-2015.xlsx	Dryad Digital Repository	doi:10.5061/dryad.1d28m	http://dx.doi.org/10.5061/dryad.1d28m	Rainier Sport	V4328
Balandran	Observation	Balandran_Samba Sumste_V2699	Sweet_cherry_phenology_data_1978-2015.xlsx	Dryad Digital Repository	doi:10.5061/dryad.1d28m	http://dx.doi.org/10.5061/dryad.1d28m	Samba Sumste	V2699
Balandran	Observation	Balandrandino_V3440	Sweet_cherry_phenology_data_1978-2015.xlsx	Dryad Digital Repository	doi:10.5061/dryad.1d28m	http://dx.doi.org/10.5061/dryad.1d28m	Nadino	V3440
Balandran	Observation	Balandran_Graffioni_V2903	Sweet_cherry_phenology_data_1978-2015.xlsx	Dryad Digital Repository	doi:10.5061/dryad.1d28m	http://dx.doi.org/10.5061/dryad.1d28m	Graffioni	V2903
Balandran	Observation	Balandran_Sam_V2321	Sweet_cherry_phenology_data_1978-2015.xlsx	Dryad Digital Repository	doi:10.5061/dryad.1d28m	http://dx.doi.org/10.5061/dryad.1d28m	Sam	V2321
Balandran	Observation	Balandran_Early red Maraly_V4289	Sweet_cherry_phenology_data_1978-2015.xlsx	Dryad Digital Repository	doi:10.5061/dryad.1d28m	http://dx.doi.org/10.5061/dryad.1d28m	Early red Maraly	V4289
Balandran	Observation	Balandran_Coralise Gardel_V3527	Sweet_cherry_phenology_data_1978-2015.xlsx	Dryad Digital Repository	doi:10.5061/dryad.1d28m	http://dx.doi.org/10.5061/dryad.1d28m	Coralise Gardel	V3527
Balandran	Observation	Balandran_Poisdel_V4500	Sweet_cherry_phenology_data_1978-2015.xlsx	Dryad Digital Repository	doi:10.5061/dryad.1d28m	http://dx.doi.org/10.5061/dryad.1d28m	Poisdel	V4500
Balandran	Observation	Balandran_Satin Sumele_V3696	Sweet_cherry_phenology_data_1978-2015.xlsx	Dryad Digital Repository	doi:10.5061/dryad.1d28m	http://dx.doi.org/10.5061/dryad.1d28m	Satin Sumele	V3696
Balandran	Observation	Balandran_Simcoe Probla_V3293	Sweet_cherry_phenology_data_1978-2015.xlsx	Dryad Digital Repository	doi:10.5061/dryad.1d28m	http://dx.doi.org/10.5061/dryad.1d28m	Simcoe Probla	V3293
Balandran	Observation	Balandran_Ferdouce_V3239	Sweet_cherry_phenology_data_1978-2015.xlsx	Dryad Digital Repository	doi:10.5061/dryad.1d28m	http://dx.doi.org/10.5061/dryad.1d28m	Ferdouce	V3239
Balandran	Observation	Balandran_Blaze Star_V3645	Sweet_cherry_phenology_data_1978-2015.xlsx	Dryad Digital Repository	doi:10.5061/dryad.1d28m	http://dx.doi.org/10.5061/dryad.1d28m	Blaze Star	V3645
Balandran	Observation	Balandran_Inge_V2834	Sweet_cherry_phenology_data_1978-2015.xlsx	Dryad Digital Repository	doi:10.5061/dryad.1d28m	http://dx.doi.org/10.5061/dryad.1d28m	Inge	V2834
Balandran	Observation	Balandran_Peter_V3584	Sweet_cherry_phenology_data_1978-2015.xlsx	Dryad Digital Repository	doi:10.5061/dryad.1d28m	http://dx.doi.org/10.5061/dryad.1d28m	Peter	V3584
Balandran	Observation	Balandran_Bigalise Enjidel_V3528	Sweet_cherry_phenology_data_1978-2015.xlsx	Dryad Digital Repository	doi:10.5061/dryad.1d28m	http://dx.doi.org/10.5061/dryad.1d28m	Bigalise Enjidel	V3528
Balandran	Observation	Balandran_Burlat_V2391	Sweet_cherry_phenology_data_1978-2015.xlsx	Dryad Digital Repository	doi:10.5061/dryad.1d28m	http://dx.doi.org/10.5061/dryad.1d28m	Burlat	V2391
Balandran	Observation	Balandran_Early rivers_V785	Sweet_cherry_phenology_data_1978-2015.xlsx	Dryad Digital Repository	doi:10.5061/dryad.1d28m	http://dx.doi.org/10.5061/dryad.1d28m	Early rivers	V785
Balandran	Observation	Balandran_Arodel_V2892	Sweet_cherry_phenology_data_1978-2015.xlsx	Dryad Digital Repository	doi:10.5061/dryad.1d28m	http://dx.doi.org/10.5061/dryad.1d28m	Arodel	V2892
Balandran	Observation	Balandran_Tunde_V3582	Sweet_cherry_phenology_data_1978-2015.xlsx	Dryad Digital Repository	doi:10.5061/dryad.1d28m	http://dx.doi.org/10.5061/dryad.1d28m	Tunde	V3582
Balandran	Observation	Balandran_Ferpin_V3368	Sweet_cherry_phenology_data_1978-2015.xlsx	Dryad Digital Repository	doi:10.5061/dryad.1d28m	http://dx.doi.org/10.5061/dryad.1d28m	Ferpin	V3368
Balandran	Observation	Balandran_Chelan_V4329	Sweet_cherry_phenology_data_1978-2015.xlsx	Dryad Digital Repository	doi:10.5061/dryad.1d28m	http://dx.doi.org/10.5061/dryad.1d28m	Chelan	V4329
Balandran	Observation	Balandran_Precoce Bernard_V990	Sweet_cherry_phenology_data_1978-2015.xlsx	Dryad Digital Repository	doi:10.5061/dryad.1d28m	http://dx.doi.org/10.5061/dryad.1d28m	Precoce Bernard	V990
Balandran	Observation	Balandran_Earlise Rivedel_V3314	Sweet_cherry_phenology_data_1978-2015.xlsx	Dryad Digital Repository	doi:10.5061/dryad.1d28m	http://dx.doi.org/10.5061/dryad.1d28m	Earlise Rivedel	V3314
Balandran	Observation	Balandran_Late Maria_V3851	Sweet_cherry_phenology_data_1978-2015.xlsx	Dryad Digital Repository	doi:10.5061/dryad.1d28m	http://dx.doi.org/10.5061/dryad.1d28m	Late Maria	V3851
Bonn	Observation	Bonn_Burlat	Sweet_cherry_phenology_data_1978-2015.xlsx	Dryad Digital Repository	doi:10.5061/dryad.1d28m	http://dx.doi.org/10.5061/dryad.1d28m	Burlat
Bozas	Observation	Bozas_Burlat_V370	Sweet_cherry_phenology_data_1978-2015.xlsx	Dryad Digital Repository	doi:10.5061/dryad.1d28m	http://dx.doi.org/10.5061/dryad.1d28m	Burlat	V370
Bozas	Observation	Bozas_Coralise Gardel_V2447	Sweet_cherry_phenology_data_1978-2015.xlsx	Dryad Digital Repository	doi:10.5061/dryad.1d28m	http://dx.doi.org/10.5061/dryad.1d28m	Coralise Gardel	V2447
Bozas	Observation	Bozas_Duroni 3_V2472	Sweet_cherry_phenology_data_1978-2015.xlsx	Dryad Digital Repository	doi:10.5061/dryad.1d28m	http://dx.doi.org/10.5061/dryad.1d28m	Duroni 3	V2472
Bozas	Observation	Bozas_Ferlizac_V3112	Sweet_cherry_phenology_data_1978-2015.xlsx	Dryad Digital Repository	doi:10.5061/dryad.1d28m	http://dx.doi.org/10.5061/dryad.1d28m	Ferlizac	V3112
Bozas	Observation	Bozas_Fermina_V3122	Sweet_cherry_phenology_data_1978-2015.xlsx	Dryad Digital Repository	doi:10.5061/dryad.1d28m	http://dx.doi.org/10.5061/dryad.1d28m	Fermina	V3122
Bozas	Observation	Bozas_Fernier_V2315	Sweet_cherry_phenology_data_1978-2015.xlsx	Dryad Digital Repository	doi:10.5061/dryad.1d28m	http://dx.doi.org/10.5061/dryad.1d28m	Fernier	V2315
Bozas	Observation	Bozas_Primulat Ferprime_V3094	Sweet_cherry_phenology_data_1978-2015.xlsx	Dryad Digital Repository	doi:10.5061/dryad.1d28m	http://dx.doi.org/10.5061/dryad.1d28m	Primulat Ferprime	V3094
Bozas	Observation	Bozas_Regina_V2868	Sweet_cherry_phenology_data_1978-2015.xlsx	Dryad Digital Repository	doi:10.5061/dryad.1d28m	http://dx.doi.org/10.5061/dryad.1d28m	Regina	V2868
Bozas	Observation	Bozas_Summit_V2017	Sweet_cherry_phenology_data_1978-2015.xlsx	Dryad Digital Repository	doi:10.5061/dryad.1d28m	http://dx.doi.org/10.5061/dryad.1d28m	Summit	V2017
Bozas	Observation	Bozas_TechloVan_V3009	Sweet_cherry_phenology_data_1978-2015.xlsx	Dryad Digital Repository	doi:10.5061/dryad.1d28m	http://dx.doi.org/10.5061/dryad.1d28m	TechloVan	V3009
Bozas	Observation	Bozas_Ferobri_V3223	Sweet_cherry_phenology_data_1978-2015.xlsx	Dryad Digital Repository	doi:10.5061/dryad.1d28m	http://dx.doi.org/10.5061/dryad.1d28m	Ferobri	V3223
Bozas	Observation	Bozas_Fertard_V3382	Sweet_cherry_phenology_data_1978-2015.xlsx	Dryad Digital Repository	doi:10.5061/dryad.1d28m	http://dx.doi.org/10.5061/dryad.1d28m	Fertard	V3382
Bozas	Observation	Bozas_Black Star_V3576	Sweet_cherry_phenology_data_1978-2015.xlsx	Dryad Digital Repository	doi:10.5061/dryad.1d28m	http://dx.doi.org/10.5061/dryad.1d28m	Black Star	V3576
Bozas	Observation	Bozas_Ferdiva_V3115	Sweet_cherry_phenology_data_1978-2015.xlsx	Dryad Digital Repository	doi:10.5061/dryad.1d28m	http://dx.doi.org/10.5061/dryad.1d28m	Ferdiva	V3115
Bozas	Observation	Bozas_Ferdouce_V3239	Sweet_cherry_phenology_data_1978-2015.xlsx	Dryad Digital Repository	doi:10.5061/dryad.1d28m	http://dx.doi.org/10.5061/dryad.1d28m	Ferdouce	V3239
Bozas	Observation	Bozas_Ferlizac_V3868	Sweet_cherry_phenology_data_1978-2015.xlsx	Dryad Digital Repository	doi:10.5061/dryad.1d28m	http://dx.doi.org/10.5061/dryad.1d28m	Ferlizac	V3868
Bozas	Observation	Bozas_Grace Star_V3574	Sweet_cherry_phenology_data_1978-2015.xlsx	Dryad Digital Repository	doi:10.5061/dryad.1d28m	http://dx.doi.org/10.5061/dryad.1d28m	Grace Star	V3574
Bozas	Observation	Bozas_Ziraat_V3675	Sweet_cherry_phenology_data_1978-2015.xlsx	Dryad Digital Repository	doi:10.5061/dryad.1d28m	http://dx.doi.org/10.5061/dryad.1d28m	Ziraat	V3675
Bozas	Observation	Bozas_Fertille_V3476	Sweet_cherry_phenology_data_1978-2015.xlsx	Dryad Digital Repository	doi:10.5061/dryad.1d28m	http://dx.doi.org/10.5061/dryad.1d28m	Fertille	V3476
Bozas	Observation	Bozas_Folfer_V3387	Sweet_cherry_phenology_data_1978-2015.xlsx	Dryad Digital Repository	doi:10.5061/dryad.1d28m	http://dx.doi.org/10.5061/dryad.1d28m	Folfer	V3387
Bozas	Observation	Bozas_Rainier Sport_V3687	Sweet_cherry_phenology_data_1978-2015.xlsx	Dryad Digital Repository	doi:10.5061/dryad.1d28m	http://dx.doi.org/10.5061/dryad.1d28m	Rainier Sport	V3687
Bozas	Observation	Bozas_Belge_V2032	Sweet_cherry_phenology_data_1978-2015.xlsx	Dryad Digital Repository	doi:10.5061/dryad.1d28m	http://dx.doi.org/10.5061/dryad.1d28m	Belge	V2032
Bozas	Observation	Bozas_Belge_V3768	Sweet_cherry_phenology_data_1978-2015.xlsx	Dryad Digital Repository	doi:10.5061/dryad.1d28m	http://dx.doi.org/10.5061/dryad.1d28m	Belge	V3768
Bozas	Observation	Bozas_Sweetheart Sumtare_V3502	Sweet_cherry_phenology_data_1978-2015.xlsx	Dryad Digital Repository	doi:10.5061/dryad.1d28m	http://dx.doi.org/10.5061/dryad.1d28m	Sweetheart Sumtare	V3502
Bozas	Observation	Bozas_Skeena_V3822	Sweet_cherry_phenology_data_1978-2015.xlsx	Dryad Digital Repository	doi:10.5061/dryad.1d28m	http://dx.doi.org/10.5061/dryad.1d28m	Skeena	V3822
Bozas	Observation	Bozas_Poisdel_V2890	Sweet_cherry_phenology_data_1978-2015.xlsx	Dryad Digital Repository	doi:10.5061/dryad.1d28m	http://dx.doi.org/10.5061/dryad.1d28m	Poisdel	V2890
Cacak	Observation	Cacak_Durone Nero I	Sweet_cherry_phenology_data_1978-2015.xlsx	Dryad Digital Repository	doi:10.5061/dryad.1d28m	http://dx.doi.org/10.5061/dryad.1d28m	Durone Nero I
Cacak	Observation	Cacak_Bianca di Verona	Sweet_cherry_phenology_data_1978-2015.xlsx	Dryad Digital Repository	doi:10.5061/dryad.1d28m	http://dx.doi.org/10.5061/dryad.1d28m	Bianca di Verona
Cacak	Observation	Cacak_Lapins	Sweet_cherry_phenology_data_1978-2015.xlsx	Dryad Digital Repository	doi:10.5061/dryad.1d28m	http://dx.doi.org/10.5061/dryad.1d28m	Lapins
Cacak	Observation	Cacak_Vista	Sweet_cherry_phenology_data_1978-2015.xlsx	Dryad Digital Repository	doi:10.5061/dryad.1d28m	http://dx.doi.org/10.5061/dryad.1d28m	Vista
Cacak	Observation	Cacak_Early Van Compact	Sweet_cherry_phenology_data_1978-2015.xlsx	Dryad Digital Repository	doi:10.5061/dryad.1d28m	http://dx.doi.org/10.5061/dryad.1d28m	Early Van Compact
Cacak	Observation	Cacak_Kordia	Sweet_cherry_phenology_data_1978-2015.xlsx	Dryad Digital Repository	doi:10.5061/dryad.1d28m	http://dx.doi.org/10.5061/dryad.1d28m	Kordia
Cacak	Observation	Cacak_Stark Hardy Giant	Sweet_cherry_phenology_data_1978-2015.xlsx	Dryad Digital Repository	doi:10.5061/dryad.1d28m	http://dx.doi.org/10.5061/dryad.1d28m	Stark Hardy Giant
Cacak	Observation	Cacak_Sunburst	Sweet_cherry_phenology_data_1978-2015.xlsx	Dryad Digital Repository	doi:10.5061/dryad.1d28m	http://dx.doi.org/10.5061/dryad.1d28m	Sunburst
Cacak	Observation	Cacak_Stella	Sweet_cherry_phenology_data_1978-2015.xlsx	Dryad Digital Repository	doi:10.5061/dryad.1d28m	http://dx.doi.org/10.5061/dryad.1d28m	Stella
Cacak	Observation	Cacak_Vega	Sweet_cherry_phenology_data_1978-2015.xlsx	Dryad Digital Repository	doi:10.5061/dryad.1d28m	http://dx.doi.org/10.5061/dryad.1d28m	Vega
Cacak	Observation	Cacak_Lambert	Sweet_cherry_phenology_data_1978-2015.xlsx	Dryad Digital Repository	doi:10.5061/dryad.1d28m	http://dx.doi.org/10.5061/dryad.1d28m	Lambert
Cacak	Observation	Cacak_Burlat	Sweet_cherry_phenology_data_1978-2015.xlsx	Dryad Digital Repository	doi:10.5061/dryad.1d28m	http://dx.doi.org/10.5061/dryad.1d28m	Burlat
Cacak	Observation	Cacak_Margit	Sweet_cherry_phenology_data_1978-2015.xlsx	Dryad Digital Repository	doi:10.5061/dryad.1d28m	http://dx.doi.org/10.5061/dryad.1d28m	Margit
Cacak	Observation	Cacak_Summit	Sweet_cherry_phenology_data_1978-2015.xlsx	Dryad Digital Repository	doi:10.5061/dryad.1d28m	http://dx.doi.org/10.5061/dryad.1d28m	Summit
Cacak	Observation	Cacak_Inge	Sweet_cherry_phenology_data_1978-2015.xlsx	Dryad Digital Repository	doi:10.5061/dryad.1d28m	http://dx.doi.org/10.5061/dryad.1d28m	Inge
Cacak	Observation	Cacak_Uriase de Bistrita	Sweet_cherry_phenology_data_1978-2015.xlsx	Dryad Digital Repository	doi:10.5061/dryad.1d28m	http://dx.doi.org/10.5061/dryad.1d28m	Uriase de Bistrita
Carpentras	Observation	Carpentras_Samba Sumste_V2699	Sweet_cherry_phenology_data_1978-2015.xlsx	Dryad Digital Repository	doi:10.5061/dryad.1d28m	http://dx.doi.org/10.5061/dryad.1d28m	Samba Sumste	V2699
Carpentras	Observation	Carpentras_Cristalina Sumnue_V2948	Sweet_cherry_phenology_data_1978-2015.xlsx	Dryad Digital Repository	doi:10.5061/dryad.1d28m	http://dx.doi.org/10.5061/dryad.1d28m	Cristalina Sumnue	V2948
Carpentras	Observation	Carpentras_Lodi Large Red_V2485	Sweet_cherry_phenology_data_1978-2015.xlsx	Dryad Digital Repository	doi:10.5061/dryad.1d28m	http://dx.doi.org/10.5061/dryad.1d28m	Lodi Large Red	V2485
Carpentras	Observation	Carpentras_Sandra Rose_V2943	Sweet_cherry_phenology_data_1978-2015.xlsx	Dryad Digital Repository	doi:10.5061/dryad.1d28m	http://dx.doi.org/10.5061/dryad.1d28m	Sandra Rose	V2943
Carpentras	Observation	Carpentras_Simcoe Probla_V2380	Sweet_cherry_phenology_data_1978-2015.xlsx	Dryad Digital Repository	doi:10.5061/dryad.1d28m	http://dx.doi.org/10.5061/dryad.1d28m	Simcoe Probla	V2380
Carpentras	Observation	Carpentras_Skeena_V2941	Sweet_cherry_phenology_data_1978-2015.xlsx	Dryad Digital Repository	doi:10.5061/dryad.1d28m	http://dx.doi.org/10.5061/dryad.1d28m	Skeena	V2941
Carpentras	Observation	Carpentras_Sonata Sumleta_V2940	Sweet_cherry_phenology_data_1978-2015.xlsx	Dryad Digital Repository	doi:10.5061/dryad.1d28m	http://dx.doi.org/10.5061/dryad.1d28m	Sonata Sumleta	V2940
Carpentras	Observation	Carpentras_Starblush_V2779	Sweet_cherry_phenology_data_1978-2015.xlsx	Dryad Digital Repository	doi:10.5061/dryad.1d28m	http://dx.doi.org/10.5061/dryad.1d28m	Starblush	V2779
Carpentras	Observation	Carpentras_Sumbola_V2957	Sweet_cherry_phenology_data_1978-2015.xlsx	Dryad Digital Repository	doi:10.5061/dryad.1d28m	http://dx.doi.org/10.5061/dryad.1d28m	Sumbola	V2957
Carpentras	Observation	Carpentras_Brooks_VSi0030	Sweet_cherry_phenology_data_1978-2015.xlsx	Dryad Digital Repository	doi:10.5061/dryad.1d28m	http://dx.doi.org/10.5061/dryad.1d28m	Brooks	VSi0030
Carpentras	Observation	Carpentras_Adelise_VSi0035	Sweet_cherry_phenology_data_1978-2015.xlsx	Dryad Digital Repository	doi:10.5061/dryad.1d28m	http://dx.doi.org/10.5061/dryad.1d28m	Adelise	VSi0035
Carpentras	Observation	Carpentras_Bigalise Enjidel_V2805	Sweet_cherry_phenology_data_1978-2015.xlsx	Dryad Digital Repository	doi:10.5061/dryad.1d28m	http://dx.doi.org/10.5061/dryad.1d28m	Bigalise Enjidel	V2805
Carpentras	Observation	Carpentras_Arodel_VSi0033	Sweet_cherry_phenology_data_1978-2015.xlsx	Dryad Digital Repository	doi:10.5061/dryad.1d28m	http://dx.doi.org/10.5061/dryad.1d28m	Arodel	VSi0033
Carpentras	Observation	Carpentras_Earlise Rivedel_V2808	Sweet_cherry_phenology_data_1978-2015.xlsx	Dryad Digital Repository	doi:10.5061/dryad.1d28m	http://dx.doi.org/10.5061/dryad.1d28m	Earlise Rivedel	V2808
Carpentras	Observation	Carpentras_Burlat_V370	Sweet_cherry_phenology_data_1978-2015.xlsx	Dryad Digital Repository	doi:10.5061/dryad.1d28m	http://dx.doi.org/10.5061/dryad.1d28m	Burlat	V370
Carpentras	Observation	Carpentras_Garnet_V2155	Sweet_cherry_phenology_data_1978-2015.xlsx	Dryad Digital Repository	doi:10.5061/dryad.1d28m	http://dx.doi.org/10.5061/dryad.1d28m	Garnet	V2155
Carpentras	Observation	Carpentras_Kordia_V2509	Sweet_cherry_phenology_data_1978-2015.xlsx	Dryad Digital Repository	doi:10.5061/dryad.1d28m	http://dx.doi.org/10.5061/dryad.1d28m	Kordia	V2509
Carpentras	Observation	Carpentras_Primulat Ferprime_V3094	Sweet_cherry_phenology_data_1978-2015.xlsx	Dryad Digital Repository	doi:10.5061/dryad.1d28m	http://dx.doi.org/10.5061/dryad.1d28m	Primulat Ferprime	V3094
Carpentras	Observation	Carpentras_Chelan_VSi0036	Sweet_cherry_phenology_data_1978-2015.xlsx	Dryad Digital Repository	doi:10.5061/dryad.1d28m	http://dx.doi.org/10.5061/dryad.1d28m	Chelan	VSi0036
Carpentras	Observation	Carpentras_Glacier_VSi0040	Sweet_cherry_phenology_data_1978-2015.xlsx	Dryad Digital Repository	doi:10.5061/dryad.1d28m	http://dx.doi.org/10.5061/dryad.1d28m	Glacier	VSi0040
Carpentras	Observation	Carpentras_Sonnet_V2700	Sweet_cherry_phenology_data_1978-2015.xlsx	Dryad Digital Repository	doi:10.5061/dryad.1d28m	http://dx.doi.org/10.5061/dryad.1d28m	Sonnet	V2700
Carpentras	Observation	Carpentras_Summit_V2017	Sweet_cherry_phenology_data_1978-2015.xlsx	Dryad Digital Repository	doi:10.5061/dryad.1d28m	http://dx.doi.org/10.5061/dryad.1d28m	Summit	V2017
Carpentras	Observation	Carpentras_Earlise Rivedel_VSi0043	Sweet_cherry_phenology_data_1978-2015.xlsx	Dryad Digital Repository	doi:10.5061/dryad.1d28m	http://dx.doi.org/10.5061/dryad.1d28m	Earlise Rivedel	VSi0043
Carpentras	Observation	Carpentras_Satin Sumele_V2939	Sweet_cherry_phenology_data_1978-2015.xlsx	Dryad Digital Repository	doi:10.5061/dryad.1d28m	http://dx.doi.org/10.5061/dryad.1d28m	Satin Sumele	V2939
Carpentras	Observation	Carpentras_Satin Sumele_V2836	Sweet_cherry_phenology_data_1978-2015.xlsx	Dryad Digital Repository	doi:10.5061/dryad.1d28m	http://dx.doi.org/10.5061/dryad.1d28m	Satin Sumele	V2836
Carpentras	Observation	Carpentras_Sumesi_V2951	Sweet_cherry_phenology_data_1978-2015.xlsx	Dryad Digital Repository	doi:10.5061/dryad.1d28m	http://dx.doi.org/10.5061/dryad.1d28m	Sumesi	V2951
Carpentras	Observation	Carpentras_Bellise Bedel_V2887	Sweet_cherry_phenology_data_1978-2015.xlsx	Dryad Digital Repository	doi:10.5061/dryad.1d28m	http://dx.doi.org/10.5061/dryad.1d28m	Bellise Bedel	V2887
Carpentras	Observation	Carpentras_Regina_V2868	Sweet_cherry_phenology_data_1978-2015.xlsx	Dryad Digital Repository	doi:10.5061/dryad.1d28m	http://dx.doi.org/10.5061/dryad.1d28m	Regina	V2868
Carpentras	Observation	Carpentras_Vanda_V2851	Sweet_cherry_phenology_data_1978-2015.xlsx	Dryad Digital Repository	doi:10.5061/dryad.1d28m	http://dx.doi.org/10.5061/dryad.1d28m	Vanda	V2851
Carpentras	Observation	Carpentras_Feria_V3386	Sweet_cherry_phenology_data_1978-2015.xlsx	Dryad Digital Repository	doi:10.5061/dryad.1d28m	http://dx.doi.org/10.5061/dryad.1d28m	Feria	V3386
Carpentras	Observation	Carpentras_Ferpact_V3396	Sweet_cherry_phenology_data_1978-2015.xlsx	Dryad Digital Repository	doi:10.5061/dryad.1d28m	http://dx.doi.org/10.5061/dryad.1d28m	Ferpact	V3396
Carpentras	Observation	Carpentras_Ferpin_V3368	Sweet_cherry_phenology_data_1978-2015.xlsx	Dryad Digital Repository	doi:10.5061/dryad.1d28m	http://dx.doi.org/10.5061/dryad.1d28m	Ferpin	V3368
Carpentras	Observation	Carpentras_Ferrador_V3371	Sweet_cherry_phenology_data_1978-2015.xlsx	Dryad Digital Repository	doi:10.5061/dryad.1d28m	http://dx.doi.org/10.5061/dryad.1d28m	Ferrador	V3371
Carpentras	Observation	Carpentras_Delice de malicorne Agoudel_V3300	Sweet_cherry_phenology_data_1978-2015.xlsx	Dryad Digital Repository	doi:10.5061/dryad.1d28m	http://dx.doi.org/10.5061/dryad.1d28m	Delice de malicorne Agoudel	V3300
Carpentras	Observation	Carpentras_Ferlizac_V3112	Sweet_cherry_phenology_data_1978-2015.xlsx	Dryad Digital Repository	doi:10.5061/dryad.1d28m	http://dx.doi.org/10.5061/dryad.1d28m	Ferlizac	V3112
Carpentras	Observation	Carpentras_Fermina_V3122	Sweet_cherry_phenology_data_1978-2015.xlsx	Dryad Digital Repository	doi:10.5061/dryad.1d28m	http://dx.doi.org/10.5061/dryad.1d28m	Fermina	V3122
Carpentras	Observation	Carpentras_Fertille_V3476	Sweet_cherry_phenology_data_1978-2015.xlsx	Dryad Digital Repository	doi:10.5061/dryad.1d28m	http://dx.doi.org/10.5061/dryad.1d28m	Fertille	V3476
Carpentras	Observation	Carpentras_Folfer_V3387	Sweet_cherry_phenology_data_1978-2015.xlsx	Dryad Digital Repository	doi:10.5061/dryad.1d28m	http://dx.doi.org/10.5061/dryad.1d28m	Folfer	V3387
Carpentras	Observation	Carpentras_Rubin_V2775	Sweet_cherry_phenology_data_1978-2015.xlsx	Dryad Digital Repository	doi:10.5061/dryad.1d28m	http://dx.doi.org/10.5061/dryad.1d28m	Rubin	V2775
Carpentras	Observation	Carpentras_Early red Maraly_V3663	Sweet_cherry_phenology_data_1978-2015.xlsx	Dryad Digital Repository	doi:10.5061/dryad.1d28m	http://dx.doi.org/10.5061/dryad.1d28m	Early red Maraly	V3663
Carpentras	Observation	Carpentras_Grace Star_VSi0056	Sweet_cherry_phenology_data_1978-2015.xlsx	Dryad Digital Repository	doi:10.5061/dryad.1d28m	http://dx.doi.org/10.5061/dryad.1d28m	Grace Star	VSi0056
Carpentras	Observation	Carpentras_Regina_VSi0044	Sweet_cherry_phenology_data_1978-2015.xlsx	Dryad Digital Repository	doi:10.5061/dryad.1d28m	http://dx.doi.org/10.5061/dryad.1d28m	Regina	VSi0044
Carpentras	Observation	Carpentras_Staccato_VSi0069	Sweet_cherry_phenology_data_1978-2015.xlsx	Dryad Digital Repository	doi:10.5061/dryad.1d28m	http://dx.doi.org/10.5061/dryad.1d28m	Staccato	VSi0069
Carpentras	Observation	Carpentras_Ferobri_V3223	Sweet_cherry_phenology_data_1978-2015.xlsx	Dryad Digital Repository	doi:10.5061/dryad.1d28m	http://dx.doi.org/10.5061/dryad.1d28m	Ferobri	V3223
Carpentras	Observation	Carpentras_Fertard_V3382	Sweet_cherry_phenology_data_1978-2015.xlsx	Dryad Digital Repository	doi:10.5061/dryad.1d28m	http://dx.doi.org/10.5061/dryad.1d28m	Fertard	V3382
Carpentras	Observation	Carpentras_Black Star_VSi0060	Sweet_cherry_phenology_data_1978-2015.xlsx	Dryad Digital Repository	doi:10.5061/dryad.1d28m	http://dx.doi.org/10.5061/dryad.1d28m	Black Star	VSi0060
Carpentras	Observation	Carpentras_Firm Red Marim_VSi0070	Sweet_cherry_phenology_data_1978-2015.xlsx	Dryad Digital Repository	doi:10.5061/dryad.1d28m	http://dx.doi.org/10.5061/dryad.1d28m	Firm Red Marim	VSi0070
Carpentras	Observation	Carpentras_Staccato_V3430	Sweet_cherry_phenology_data_1978-2015.xlsx	Dryad Digital Repository	doi:10.5061/dryad.1d28m	http://dx.doi.org/10.5061/dryad.1d28m	Staccato	V3430
Carpentras	Observation	Carpentras_Sweetheart Sumtare_V2465	Sweet_cherry_phenology_data_1978-2015.xlsx	Dryad Digital Repository	doi:10.5061/dryad.1d28m	http://dx.doi.org/10.5061/dryad.1d28m	Sweetheart Sumtare	V2465
Carpentras	Observation	Carpentras_Belle de Fabrega_V3200	Sweet_cherry_phenology_data_1978-2015.xlsx	Dryad Digital Repository	doi:10.5061/dryad.1d28m	http://dx.doi.org/10.5061/dryad.1d28m	Belle de Fabrega	V3200
Carpentras	Observation	Carpentras_Feria_V3657	Sweet_cherry_phenology_data_1978-2015.xlsx	Dryad Digital Repository	doi:10.5061/dryad.1d28m	http://dx.doi.org/10.5061/dryad.1d28m	Feria	V3657
Carpentras	Observation	Carpentras_Ferpact_V3658	Sweet_cherry_phenology_data_1978-2015.xlsx	Dryad Digital Repository	doi:10.5061/dryad.1d28m	http://dx.doi.org/10.5061/dryad.1d28m	Ferpact	V3658
Carpentras	Observation	Carpentras_Noire de Meched_V2678	Sweet_cherry_phenology_data_1978-2015.xlsx	Dryad Digital Repository	doi:10.5061/dryad.1d28m	http://dx.doi.org/10.5061/dryad.1d28m	Noire de Meched	V2678
Carpentras	Observation	Carpentras_Ferdiva_V3115	Sweet_cherry_phenology_data_1978-2015.xlsx	Dryad Digital Repository	doi:10.5061/dryad.1d28m	http://dx.doi.org/10.5061/dryad.1d28m	Ferdiva	V3115
Carpentras	Observation	Carpentras_Ziraat_V3675	Sweet_cherry_phenology_data_1978-2015.xlsx	Dryad Digital Repository	doi:10.5061/dryad.1d28m	http://dx.doi.org/10.5061/dryad.1d28m	Ziraat	V3675
Carpentras	Observation	Carpentras_Ferdouce_V3239	Sweet_cherry_phenology_data_1978-2015.xlsx	Dryad Digital Repository	doi:10.5061/dryad.1d28m	http://dx.doi.org/10.5061/dryad.1d28m	Ferdouce	V3239
Carpentras	Observation	Carpentras_Poisdel_V2890	Sweet_cherry_phenology_data_1978-2015.xlsx	Dryad Digital Repository	doi:10.5061/dryad.1d28m	http://dx.doi.org/10.5061/dryad.1d28m	Poisdel	V2890
Carpentras	Observation	Carpentras_Rainier Sport_V3687	Sweet_cherry_phenology_data_1978-2015.xlsx	Dryad Digital Repository	doi:10.5061/dryad.1d28m	http://dx.doi.org/10.5061/dryad.1d28m	Rainier Sport	V3687
Carpentras	Observation	Carpentras_Baia_V3967	Sweet_cherry_phenology_data_1978-2015.xlsx	Dryad Digital Repository	doi:10.5061/dryad.1d28m	http://dx.doi.org/10.5061/dryad.1d28m	Baia	V3967
Carpentras	Observation	Carpentras_Emperor Francis_V3291	Sweet_cherry_phenology_data_1978-2015.xlsx	Dryad Digital Repository	doi:10.5061/dryad.1d28m	http://dx.doi.org/10.5061/dryad.1d28m	Emperor Francis	V3291
Carpentras	Observation	Carpentras_Rainier_V1378	Sweet_cherry_phenology_data_1978-2015.xlsx	Dryad Digital Repository	doi:10.5061/dryad.1d28m	http://dx.doi.org/10.5061/dryad.1d28m	Rainier	V1378
Carpentras	Observation	Carpentras_Starblush_V3269	Sweet_cherry_phenology_data_1978-2015.xlsx	Dryad Digital Repository	doi:10.5061/dryad.1d28m	http://dx.doi.org/10.5061/dryad.1d28m	Starblush	V3269
Carpentras	Observation	Carpentras_Babelle_V3962	Sweet_cherry_phenology_data_1978-2015.xlsx	Dryad Digital Repository	doi:10.5061/dryad.1d28m	http://dx.doi.org/10.5061/dryad.1d28m	Babelle	V3962
Carpentras	Observation	Carpentras_Early red Maraly_V4289	Sweet_cherry_phenology_data_1978-2015.xlsx	Dryad Digital Repository	doi:10.5061/dryad.1d28m	http://dx.doi.org/10.5061/dryad.1d28m	Early red Maraly	V4289
Carpentras	Observation	Carpentras_Belge_V3768	Sweet_cherry_phenology_data_1978-2015.xlsx	Dryad Digital Repository	doi:10.5061/dryad.1d28m	http://dx.doi.org/10.5061/dryad.1d28m	Belge	V3768
Carpentras	Observation	Carpentras_Sweetheart Sumtare_V3502	Sweet_cherry_phenology_data_1978-2015.xlsx	Dryad Digital Repository	doi:10.5061/dryad.1d28m	http://dx.doi.org/10.5061/dryad.1d28m	Sweetheart Sumtare	V3502
Cieza	Observation	Cieza_Burlat	Sweet_cherry_phenology_data_1978-2015.xlsx	Dryad Digital Repository	doi:10.5061/dryad.1d28m	http://dx.doi.org/10.5061/dryad.1d28m	Burlat
Cieza	Observation	Cieza_Garnet	Sweet_cherry_phenology_data_1978-2015.xlsx	Dryad Digital Repository	doi:10.5061/dryad.1d28m	http://dx.doi.org/10.5061/dryad.1d28m	Garnet
Cieza	Observation	Cieza_Lapins	Sweet_cherry_phenology_data_1978-2015.xlsx	Dryad Digital Repository	doi:10.5061/dryad.1d28m	http://dx.doi.org/10.5061/dryad.1d28m	Lapins
Conthey	Observation	Conthey_Burlat	Sweet_cherry_phenology_data_1978-2015.xlsx	Dryad Digital Repository	doi:10.5061/dryad.1d28m	http://dx.doi.org/10.5061/dryad.1d28m	Burlat
Corbins	Observation	Corbins_Summit	Sweet_cherry_phenology_data_1978-2015.xlsx	Dryad Digital Repository	doi:10.5061/dryad.1d28m	http://dx.doi.org/10.5061/dryad.1d28m	Summit
Corbins	Observation	Corbins_Burlat	Sweet_cherry_phenology_data_1978-2015.xlsx	Dryad Digital Repository	doi:10.5061/dryad.1d28m	http://dx.doi.org/10.5061/dryad.1d28m	Burlat
Corbins	Observation	Corbins_Sumesi	Sweet_cherry_phenology_data_1978-2015.xlsx	Dryad Digital Repository	doi:10.5061/dryad.1d28m	http://dx.doi.org/10.5061/dryad.1d28m	Sumesi
Corbins	Observation	Corbins_Lapins	Sweet_cherry_phenology_data_1978-2015.xlsx	Dryad Digital Repository	doi:10.5061/dryad.1d28m	http://dx.doi.org/10.5061/dryad.1d28m	Lapins
Corbins	Observation	Corbins_New Star	Sweet_cherry_phenology_data_1978-2015.xlsx	Dryad Digital Repository	doi:10.5061/dryad.1d28m	http://dx.doi.org/10.5061/dryad.1d28m	New Star
Corbins	Observation	Corbins_Cristalina Sumnue	Sweet_cherry_phenology_data_1978-2015.xlsx	Dryad Digital Repository	doi:10.5061/dryad.1d28m	http://dx.doi.org/10.5061/dryad.1d28m	Cristalina Sumnue
Corbins	Observation	Corbins_Regina	Sweet_cherry_phenology_data_1978-2015.xlsx	Dryad Digital Repository	doi:10.5061/dryad.1d28m	http://dx.doi.org/10.5061/dryad.1d28m	Regina
Corbins	Observation	Corbins_Sonata Sumleta	Sweet_cherry_phenology_data_1978-2015.xlsx	Dryad Digital Repository	doi:10.5061/dryad.1d28m	http://dx.doi.org/10.5061/dryad.1d28m	Sonata Sumleta
Corbins	Observation	Corbins_Somerset	Sweet_cherry_phenology_data_1978-2015.xlsx	Dryad Digital Repository	doi:10.5061/dryad.1d28m	http://dx.doi.org/10.5061/dryad.1d28m	Somerset
Corbins	Observation	Corbins_Santina	Sweet_cherry_phenology_data_1978-2015.xlsx	Dryad Digital Repository	doi:10.5061/dryad.1d28m	http://dx.doi.org/10.5061/dryad.1d28m	Santina
Corbins	Observation	Corbins_Brooks	Sweet_cherry_phenology_data_1978-2015.xlsx	Dryad Digital Repository	doi:10.5061/dryad.1d28m	http://dx.doi.org/10.5061/dryad.1d28m	Brooks
Corbins	Observation	Corbins_Primulat Ferprime	Sweet_cherry_phenology_data_1978-2015.xlsx	Dryad Digital Repository	doi:10.5061/dryad.1d28m	http://dx.doi.org/10.5061/dryad.1d28m	Primulat Ferprime
Corbins	Observation	Corbins_Sweetheart Sumtare	Sweet_cherry_phenology_data_1978-2015.xlsx	Dryad Digital Repository	doi:10.5061/dryad.1d28m	http://dx.doi.org/10.5061/dryad.1d28m	Sweetheart Sumtare
Corbins	Observation	Corbins_Skeena	Sweet_cherry_phenology_data_1978-2015.xlsx	Dryad Digital Repository	doi:10.5061/dryad.1d28m	http://dx.doi.org/10.5061/dryad.1d28m	Skeena
Corbins	Observation	Corbins_Samba Sumste	Sweet_cherry_phenology_data_1978-2015.xlsx	Dryad Digital Repository	doi:10.5061/dryad.1d28m	http://dx.doi.org/10.5061/dryad.1d28m	Samba Sumste
Corbins	Observation	Corbins_Celeste Sumpaca	Sweet_cherry_phenology_data_1978-2015.xlsx	Dryad Digital Repository	doi:10.5061/dryad.1d28m	http://dx.doi.org/10.5061/dryad.1d28m	Celeste Sumpaca
East Malling	Observation	East Malling_Early rivers	Sweet_cherry_phenology_data_1978-2015.xlsx	Dryad Digital Repository	doi:10.5061/dryad.1d28m	http://dx.doi.org/10.5061/dryad.1d28m	Early rivers
East Malling	Observation	East Malling_Lapins	Sweet_cherry_phenology_data_1978-2015.xlsx	Dryad Digital Repository	doi:10.5061/dryad.1d28m	http://dx.doi.org/10.5061/dryad.1d28m	Lapins
East Malling	Observation	East Malling_Stella	Sweet_cherry_phenology_data_1978-2015.xlsx	Dryad Digital Repository	doi:10.5061/dryad.1d28m	http://dx.doi.org/10.5061/dryad.1d28m	Stella
East Malling	Observation	East Malling_Sunburst	Sweet_cherry_phenology_data_1978-2015.xlsx	Dryad Digital Repository	doi:10.5061/dryad.1d28m	http://dx.doi.org/10.5061/dryad.1d28m	Sunburst
El Torno	Observation	El Torno_Lapins	Sweet_cherry_phenology_data_1978-2015.xlsx	Dryad Digital Repository	doi:10.5061/dryad.1d28m	http://dx.doi.org/10.5061/dryad.1d28m	Lapins
El Torno	Observation	El Torno_Burlat	Sweet_cherry_phenology_data_1978-2015.xlsx	Dryad Digital Repository	doi:10.5061/dryad.1d28m	http://dx.doi.org/10.5061/dryad.1d28m	Burlat
Etoile	Observation	Etoile_Noire de Meched_V1608	Sweet_cherry_phenology_data_1978-2015.xlsx	Dryad Digital Repository	doi:10.5061/dryad.1d28m	http://dx.doi.org/10.5061/dryad.1d28m	Noire de Meched	V1608
Etoile	Observation	Etoile_Burlat_V370	Sweet_cherry_phenology_data_1978-2015.xlsx	Dryad Digital Repository	doi:10.5061/dryad.1d28m	http://dx.doi.org/10.5061/dryad.1d28m	Burlat	V370
Etoile	Observation	Etoile_Van_V1903	Sweet_cherry_phenology_data_1978-2015.xlsx	Dryad Digital Repository	doi:10.5061/dryad.1d28m	http://dx.doi.org/10.5061/dryad.1d28m	Van	V1903
Etoile	Observation	Etoile_Fougerouse_V2622	Sweet_cherry_phenology_data_1978-2015.xlsx	Dryad Digital Repository	doi:10.5061/dryad.1d28m	http://dx.doi.org/10.5061/dryad.1d28m	Fougerouse	V2622
Etoile	Observation	Etoile_Inge_V2577	Sweet_cherry_phenology_data_1978-2015.xlsx	Dryad Digital Repository	doi:10.5061/dryad.1d28m	http://dx.doi.org/10.5061/dryad.1d28m	Inge	V2577
Etoile	Observation	Etoile_Bigalise Enjidel_V2805	Sweet_cherry_phenology_data_1978-2015.xlsx	Dryad Digital Repository	doi:10.5061/dryad.1d28m	http://dx.doi.org/10.5061/dryad.1d28m	Bigalise Enjidel	V2805
Etoile	Observation	Etoile_Sonnet_V2663	Sweet_cherry_phenology_data_1978-2015.xlsx	Dryad Digital Repository	doi:10.5061/dryad.1d28m	http://dx.doi.org/10.5061/dryad.1d28m	Sonnet	V2663
Etoile	Observation	Etoile_Uriase de Bistrita_V2776	Sweet_cherry_phenology_data_1978-2015.xlsx	Dryad Digital Repository	doi:10.5061/dryad.1d28m	http://dx.doi.org/10.5061/dryad.1d28m	Uriase de Bistrita	V2776
Etoile	Observation	Etoile_Fernier_V2315	Sweet_cherry_phenology_data_1978-2015.xlsx	Dryad Digital Repository	doi:10.5061/dryad.1d28m	http://dx.doi.org/10.5061/dryad.1d28m	Fernier	V2315
Etoile	Observation	Etoile_Rainier_V1931	Sweet_cherry_phenology_data_1978-2015.xlsx	Dryad Digital Repository	doi:10.5061/dryad.1d28m	http://dx.doi.org/10.5061/dryad.1d28m	Rainier	V1931
Etoile	Observation	Etoile_Skeena_V2941	Sweet_cherry_phenology_data_1978-2015.xlsx	Dryad Digital Repository	doi:10.5061/dryad.1d28m	http://dx.doi.org/10.5061/dryad.1d28m	Skeena	V2941
Etoile	Observation	Etoile_Brooks_V3169	Sweet_cherry_phenology_data_1978-2015.xlsx	Dryad Digital Repository	doi:10.5061/dryad.1d28m	http://dx.doi.org/10.5061/dryad.1d28m	Brooks	V3169
Etoile	Observation	Etoile_Canada Giant Sumgita_V2188	Sweet_cherry_phenology_data_1978-2015.xlsx	Dryad Digital Repository	doi:10.5061/dryad.1d28m	http://dx.doi.org/10.5061/dryad.1d28m	Canada Giant Sumgita	V2188
Etoile	Observation	Etoile_Hedelfingen_V1877	Sweet_cherry_phenology_data_1978-2015.xlsx	Dryad Digital Repository	doi:10.5061/dryad.1d28m	http://dx.doi.org/10.5061/dryad.1d28m	Hedelfingen	V1877
Etoile	Observation	Etoile_Coralise Gardel_V3498	Sweet_cherry_phenology_data_1978-2015.xlsx	Dryad Digital Repository	doi:10.5061/dryad.1d28m	http://dx.doi.org/10.5061/dryad.1d28m	Coralise Gardel	V3498
Etoile	Observation	Etoile_Ferdiva_V3115	Sweet_cherry_phenology_data_1978-2015.xlsx	Dryad Digital Repository	doi:10.5061/dryad.1d28m	http://dx.doi.org/10.5061/dryad.1d28m	Ferdiva	V3115
Etoile	Observation	Etoile_Staccato_V3430	Sweet_cherry_phenology_data_1978-2015.xlsx	Dryad Digital Repository	doi:10.5061/dryad.1d28m	http://dx.doi.org/10.5061/dryad.1d28m	Staccato	V3430
Etoile	Observation	Etoile_Sunburst_V2182	Sweet_cherry_phenology_data_1978-2015.xlsx	Dryad Digital Repository	doi:10.5061/dryad.1d28m	http://dx.doi.org/10.5061/dryad.1d28m	Sunburst	V2182
Etoile	Observation	Etoile_Belge_V2032	Sweet_cherry_phenology_data_1978-2015.xlsx	Dryad Digital Repository	doi:10.5061/dryad.1d28m	http://dx.doi.org/10.5061/dryad.1d28m	Belge	V2032
Etoile	Observation	Etoile_Bigalise Enjidel_V3499	Sweet_cherry_phenology_data_1978-2015.xlsx	Dryad Digital Repository	doi:10.5061/dryad.1d28m	http://dx.doi.org/10.5061/dryad.1d28m	Bigalise Enjidel	V3499
Etoile	Observation	Etoile_Symphony_V3556	Sweet_cherry_phenology_data_1978-2015.xlsx	Dryad Digital Repository	doi:10.5061/dryad.1d28m	http://dx.doi.org/10.5061/dryad.1d28m	Symphony	V3556
Etoile	Observation	Etoile_Ferlizac_V3112	Sweet_cherry_phenology_data_1978-2015.xlsx	Dryad Digital Repository	doi:10.5061/dryad.1d28m	http://dx.doi.org/10.5061/dryad.1d28m	Ferlizac	V3112
Etoile	Observation	Etoile_Fermina_V3122	Sweet_cherry_phenology_data_1978-2015.xlsx	Dryad Digital Repository	doi:10.5061/dryad.1d28m	http://dx.doi.org/10.5061/dryad.1d28m	Fermina	V3122
Etoile	Observation	Etoile_Delice de malicorne Agoudel_V3300	Sweet_cherry_phenology_data_1978-2015.xlsx	Dryad Digital Repository	doi:10.5061/dryad.1d28m	http://dx.doi.org/10.5061/dryad.1d28m	Delice de malicorne Agoudel	V3300
Etoile	Observation	Etoile_Sweetheart Sumtare_V2465	Sweet_cherry_phenology_data_1978-2015.xlsx	Dryad Digital Repository	doi:10.5061/dryad.1d28m	http://dx.doi.org/10.5061/dryad.1d28m	Sweetheart Sumtare	V2465
Etoile	Observation	Etoile_Staccato_V3554	Sweet_cherry_phenology_data_1978-2015.xlsx	Dryad Digital Repository	doi:10.5061/dryad.1d28m	http://dx.doi.org/10.5061/dryad.1d28m	Staccato	V3554
Etoile	Observation	Etoile_Black Star_V3576	Sweet_cherry_phenology_data_1978-2015.xlsx	Dryad Digital Repository	doi:10.5061/dryad.1d28m	http://dx.doi.org/10.5061/dryad.1d28m	Black Star	V3576
Etoile	Observation	Etoile_Samba Sumste_V2699	Sweet_cherry_phenology_data_1978-2015.xlsx	Dryad Digital Repository	doi:10.5061/dryad.1d28m	http://dx.doi.org/10.5061/dryad.1d28m	Samba Sumste	V2699
Etoile	Observation	Etoile_Simone Chaleat_V2480	Sweet_cherry_phenology_data_1978-2015.xlsx	Dryad Digital Repository	doi:10.5061/dryad.1d28m	http://dx.doi.org/10.5061/dryad.1d28m	Simone Chaleat	V2480
Etoile	Observation	Etoile_Margit_V2600	Sweet_cherry_phenology_data_1978-2015.xlsx	Dryad Digital Repository	doi:10.5061/dryad.1d28m	http://dx.doi.org/10.5061/dryad.1d28m	Margit	V2600
Etoile	Observation	Etoile_Vittoria_V1944	Sweet_cherry_phenology_data_1978-2015.xlsx	Dryad Digital Repository	doi:10.5061/dryad.1d28m	http://dx.doi.org/10.5061/dryad.1d28m	Vittoria	V1944
Etoile	Observation	Etoile_Vittoria_V2681	Sweet_cherry_phenology_data_1978-2015.xlsx	Dryad Digital Repository	doi:10.5061/dryad.1d28m	http://dx.doi.org/10.5061/dryad.1d28m	Vittoria	V2681
Etoile	Observation	Etoile_Vittoria_V2682	Sweet_cherry_phenology_data_1978-2015.xlsx	Dryad Digital Repository	doi:10.5061/dryad.1d28m	http://dx.doi.org/10.5061/dryad.1d28m	Vittoria	V2682
Etoile	Observation	Etoile_Badacsony_V2672	Sweet_cherry_phenology_data_1978-2015.xlsx	Dryad Digital Repository	doi:10.5061/dryad.1d28m	http://dx.doi.org/10.5061/dryad.1d28m	Badacsony	V2672
Etoile	Observation	Etoile_Badacsony_V2673	Sweet_cherry_phenology_data_1978-2015.xlsx	Dryad Digital Repository	doi:10.5061/dryad.1d28m	http://dx.doi.org/10.5061/dryad.1d28m	Badacsony	V2673
Etoile	Observation	Etoile_Vesseau_V2044	Sweet_cherry_phenology_data_1978-2015.xlsx	Dryad Digital Repository	doi:10.5061/dryad.1d28m	http://dx.doi.org/10.5061/dryad.1d28m	Vesseau	V2044
Etoile	Observation	Etoile_Arcina Fercer_V2680	Sweet_cherry_phenology_data_1978-2015.xlsx	Dryad Digital Repository	doi:10.5061/dryad.1d28m	http://dx.doi.org/10.5061/dryad.1d28m	Arcina Fercer	V2680
Etoile	Observation	Etoile_Reverchon_V1737	Sweet_cherry_phenology_data_1978-2015.xlsx	Dryad Digital Repository	doi:10.5061/dryad.1d28m	http://dx.doi.org/10.5061/dryad.1d28m	Reverchon	V1737
Etoile	Observation	Etoile_Arcina Fercer_V2220	Sweet_cherry_phenology_data_1978-2015.xlsx	Dryad Digital Repository	doi:10.5061/dryad.1d28m	http://dx.doi.org/10.5061/dryad.1d28m	Arcina Fercer	V2220
Etoile	Observation	Etoile_Duroni 3_V2472	Sweet_cherry_phenology_data_1978-2015.xlsx	Dryad Digital Repository	doi:10.5061/dryad.1d28m	http://dx.doi.org/10.5061/dryad.1d28m	Duroni 3	V2472
Etoile	Observation	Etoile_Noire de Meched_V2679	Sweet_cherry_phenology_data_1978-2015.xlsx	Dryad Digital Repository	doi:10.5061/dryad.1d28m	http://dx.doi.org/10.5061/dryad.1d28m	Noire de Meched	V2679
Etoile	Observation	Etoile_Simone Chaleat_V2478	Sweet_cherry_phenology_data_1978-2015.xlsx	Dryad Digital Repository	doi:10.5061/dryad.1d28m	http://dx.doi.org/10.5061/dryad.1d28m	Simone Chaleat	V2478
Etoile	Observation	Etoile_Gege_V1901	Sweet_cherry_phenology_data_1978-2015.xlsx	Dryad Digital Repository	doi:10.5061/dryad.1d28m	http://dx.doi.org/10.5061/dryad.1d28m	Gege	V1901
Etoile	Observation	Etoile_Gege_V2683	Sweet_cherry_phenology_data_1978-2015.xlsx	Dryad Digital Repository	doi:10.5061/dryad.1d28m	http://dx.doi.org/10.5061/dryad.1d28m	Gege	V2683
Etoile	Observation	Etoile_Gege_V2684	Sweet_cherry_phenology_data_1978-2015.xlsx	Dryad Digital Repository	doi:10.5061/dryad.1d28m	http://dx.doi.org/10.5061/dryad.1d28m	Gege	V2684
Etoile	Observation	Etoile_Enrica_V2872	Sweet_cherry_phenology_data_1978-2015.xlsx	Dryad Digital Repository	doi:10.5061/dryad.1d28m	http://dx.doi.org/10.5061/dryad.1d28m	Enrica	V2872
Etoile	Observation	Etoile_Viva_V1923	Sweet_cherry_phenology_data_1978-2015.xlsx	Dryad Digital Repository	doi:10.5061/dryad.1d28m	http://dx.doi.org/10.5061/dryad.1d28m	Viva	V1923
Etoile	Observation	Etoile_Early Van Compact_V3307	Sweet_cherry_phenology_data_1978-2015.xlsx	Dryad Digital Repository	doi:10.5061/dryad.1d28m	http://dx.doi.org/10.5061/dryad.1d28m	Early Van Compact	V3307
Etoile	Observation	Etoile_Weisse Herzkirche_V2576	Sweet_cherry_phenology_data_1978-2015.xlsx	Dryad Digital Repository	doi:10.5061/dryad.1d28m	http://dx.doi.org/10.5061/dryad.1d28m	Weisse Herzkirche	V2576
Etoile	Observation	Etoile_Viva_V2676	Sweet_cherry_phenology_data_1978-2015.xlsx	Dryad Digital Repository	doi:10.5061/dryad.1d28m	http://dx.doi.org/10.5061/dryad.1d28m	Viva	V2676
Etoile	Observation	Etoile_Viva_V2677	Sweet_cherry_phenology_data_1978-2015.xlsx	Dryad Digital Repository	doi:10.5061/dryad.1d28m	http://dx.doi.org/10.5061/dryad.1d28m	Viva	V2677
Etoile	Observation	Etoile_Fernola_V2300	Sweet_cherry_phenology_data_1978-2015.xlsx	Dryad Digital Repository	doi:10.5061/dryad.1d28m	http://dx.doi.org/10.5061/dryad.1d28m	Fernola	V2300
Etoile	Observation	Etoile_Isabella_V2877	Sweet_cherry_phenology_data_1978-2015.xlsx	Dryad Digital Repository	doi:10.5061/dryad.1d28m	http://dx.doi.org/10.5061/dryad.1d28m	Isabella	V2877
Etoile	Observation	Etoile_Badacsony_V340	Sweet_cherry_phenology_data_1978-2015.xlsx	Dryad Digital Repository	doi:10.5061/dryad.1d28m	http://dx.doi.org/10.5061/dryad.1d28m	Badacsony	V340
Etoile	Observation	Etoile_Sweetheart Sumtare_V3502	Sweet_cherry_phenology_data_1978-2015.xlsx	Dryad Digital Repository	doi:10.5061/dryad.1d28m	http://dx.doi.org/10.5061/dryad.1d28m	Sweetheart Sumtare	V3502
Etoile	Observation	Etoile_Guillaume_V935	Sweet_cherry_phenology_data_1978-2015.xlsx	Dryad Digital Repository	doi:10.5061/dryad.1d28m	http://dx.doi.org/10.5061/dryad.1d28m	Guillaume	V935
Etoile	Observation	Etoile_Babelle_V3962	Sweet_cherry_phenology_data_1978-2015.xlsx	Dryad Digital Repository	doi:10.5061/dryad.1d28m	http://dx.doi.org/10.5061/dryad.1d28m	Babelle	V3962
Etoile	Observation	Etoile_Ferdouce_V3239	Sweet_cherry_phenology_data_1978-2015.xlsx	Dryad Digital Repository	doi:10.5061/dryad.1d28m	http://dx.doi.org/10.5061/dryad.1d28m	Ferdouce	V3239
Etoile	Observation	Etoile_Folfer_V3387	Sweet_cherry_phenology_data_1978-2015.xlsx	Dryad Digital Repository	doi:10.5061/dryad.1d28m	http://dx.doi.org/10.5061/dryad.1d28m	Folfer	V3387
Etoile	Observation	Etoile_Katalin_V2605	Sweet_cherry_phenology_data_1978-2015.xlsx	Dryad Digital Repository	doi:10.5061/dryad.1d28m	http://dx.doi.org/10.5061/dryad.1d28m	Katalin	V2605
Etoile	Observation	Etoile_Summit_V2017	Sweet_cherry_phenology_data_1978-2015.xlsx	Dryad Digital Repository	doi:10.5061/dryad.1d28m	http://dx.doi.org/10.5061/dryad.1d28m	Summit	V2017
Etoile	Observation	Etoile_Belge_V3768	Sweet_cherry_phenology_data_1978-2015.xlsx	Dryad Digital Repository	doi:10.5061/dryad.1d28m	http://dx.doi.org/10.5061/dryad.1d28m	Belge	V3768
Etoile	Observation	Etoile_Reverchon_V1814	Sweet_cherry_phenology_data_1978-2015.xlsx	Dryad Digital Repository	doi:10.5061/dryad.1d28m	http://dx.doi.org/10.5061/dryad.1d28m	Reverchon	V1814
Etoile	Observation	Etoile_Ero_V2545	Sweet_cherry_phenology_data_1978-2015.xlsx	Dryad Digital Repository	doi:10.5061/dryad.1d28m	http://dx.doi.org/10.5061/dryad.1d28m	Ero	V2545
Etoile	Observation	Etoile_Primulat Ferprime_V3094	Sweet_cherry_phenology_data_1978-2015.xlsx	Dryad Digital Repository	doi:10.5061/dryad.1d28m	http://dx.doi.org/10.5061/dryad.1d28m	Primulat Ferprime	V3094
Etoile	Observation	Etoile_Satin Sumele_V2939	Sweet_cherry_phenology_data_1978-2015.xlsx	Dryad Digital Repository	doi:10.5061/dryad.1d28m	http://dx.doi.org/10.5061/dryad.1d28m	Satin Sumele	V2939
Etoile	Observation	Etoile_Rainier_V1378	Sweet_cherry_phenology_data_1978-2015.xlsx	Dryad Digital Repository	doi:10.5061/dryad.1d28m	http://dx.doi.org/10.5061/dryad.1d28m	Rainier	V1378
Etoile	Observation	Etoile_Early Van Compact_V2671	Sweet_cherry_phenology_data_1978-2015.xlsx	Dryad Digital Repository	doi:10.5061/dryad.1d28m	http://dx.doi.org/10.5061/dryad.1d28m	Early Van Compact	V2671
Etoile	Observation	Etoile_Garnet_V2155	Sweet_cherry_phenology_data_1978-2015.xlsx	Dryad Digital Repository	doi:10.5061/dryad.1d28m	http://dx.doi.org/10.5061/dryad.1d28m	Garnet	V2155
Etoile	Observation	Etoile_Cristalina Sumnue_V2688	Sweet_cherry_phenology_data_1978-2015.xlsx	Dryad Digital Repository	doi:10.5061/dryad.1d28m	http://dx.doi.org/10.5061/dryad.1d28m	Cristalina Sumnue	V2688
Etoile	Observation	Etoile_Boambe de Cotnari_V1782	Sweet_cherry_phenology_data_1978-2015.xlsx	Dryad Digital Repository	doi:10.5061/dryad.1d28m	http://dx.doi.org/10.5061/dryad.1d28m	Boambe de Cotnari	V1782
Etoile	Observation	Etoilepoleon_V804	Sweet_cherry_phenology_data_1978-2015.xlsx	Dryad Digital Repository	doi:10.5061/dryad.1d28m	http://dx.doi.org/10.5061/dryad.1d28m	Napoleon	V804
Etoile	Observation	Etoile_Hedelfingen_V2349	Sweet_cherry_phenology_data_1978-2015.xlsx	Dryad Digital Repository	doi:10.5061/dryad.1d28m	http://dx.doi.org/10.5061/dryad.1d28m	Hedelfingen	V2349
Etoile	Observation	Etoile_Tardif de Vignola_V720	Sweet_cherry_phenology_data_1978-2015.xlsx	Dryad Digital Repository	doi:10.5061/dryad.1d28m	http://dx.doi.org/10.5061/dryad.1d28m	Tardif de Vignola	V720
Etoile	Observation	Etoile_Turca_V2007	Sweet_cherry_phenology_data_1978-2015.xlsx	Dryad Digital Repository	doi:10.5061/dryad.1d28m	http://dx.doi.org/10.5061/dryad.1d28m	Turca	V2007
Etoile	Observation	Etoile_Chelan_V4329	Sweet_cherry_phenology_data_1978-2015.xlsx	Dryad Digital Repository	doi:10.5061/dryad.1d28m	http://dx.doi.org/10.5061/dryad.1d28m	Chelan	V4329
Etoile	Observation	Etoile_Coralise Gardel_V2447	Sweet_cherry_phenology_data_1978-2015.xlsx	Dryad Digital Repository	doi:10.5061/dryad.1d28m	http://dx.doi.org/10.5061/dryad.1d28m	Coralise Gardel	V2447
Etoile	Observation	Etoile_Fertard_V3382	Sweet_cherry_phenology_data_1978-2015.xlsx	Dryad Digital Repository	doi:10.5061/dryad.1d28m	http://dx.doi.org/10.5061/dryad.1d28m	Fertard	V3382
Etoile	Observation	Etoile_Delice de malicorne Agoudel_V2455	Sweet_cherry_phenology_data_1978-2015.xlsx	Dryad Digital Repository	doi:10.5061/dryad.1d28m	http://dx.doi.org/10.5061/dryad.1d28m	Delice de malicorne Agoudel	V2455
Etoile	Observation	Etoile_New Moon Sumini_V2215	Sweet_cherry_phenology_data_1978-2015.xlsx	Dryad Digital Repository	doi:10.5061/dryad.1d28m	http://dx.doi.org/10.5061/dryad.1d28m	New Moon Sumini	V2215
Etoile	Observation	Etoile_Verdel Ferbolus_V1360	Sweet_cherry_phenology_data_1978-2015.xlsx	Dryad Digital Repository	doi:10.5061/dryad.1d28m	http://dx.doi.org/10.5061/dryad.1d28m	Verdel Ferbolus	V1360
Etoile	Observation	Etoile_Early Van Compact_V2669	Sweet_cherry_phenology_data_1978-2015.xlsx	Dryad Digital Repository	doi:10.5061/dryad.1d28m	http://dx.doi.org/10.5061/dryad.1d28m	Early Van Compact	V2669
Etoile	Observation	Etoile_Satin Sumele_V2836	Sweet_cherry_phenology_data_1978-2015.xlsx	Dryad Digital Repository	doi:10.5061/dryad.1d28m	http://dx.doi.org/10.5061/dryad.1d28m	Satin Sumele	V2836
Etoile	Observation	Etoile_Ruby Maru_V3309	Sweet_cherry_phenology_data_1978-2015.xlsx	Dryad Digital Repository	doi:10.5061/dryad.1d28m	http://dx.doi.org/10.5061/dryad.1d28m	Ruby Maru	V3309
Etoile	Observation	Etoile_Ferrovia_V1946	Sweet_cherry_phenology_data_1978-2015.xlsx	Dryad Digital Repository	doi:10.5061/dryad.1d28m	http://dx.doi.org/10.5061/dryad.1d28m	Ferrovia	V1946
Etoile	Observation	Etoile_Turca_V2908	Sweet_cherry_phenology_data_1978-2015.xlsx	Dryad Digital Repository	doi:10.5061/dryad.1d28m	http://dx.doi.org/10.5061/dryad.1d28m	Turca	V2908
Etoile	Observation	Etoile_Turca_V2909	Sweet_cherry_phenology_data_1978-2015.xlsx	Dryad Digital Repository	doi:10.5061/dryad.1d28m	http://dx.doi.org/10.5061/dryad.1d28m	Turca	V2909
Etoile	Observation	Etoile_Tragana d'Edessa_V2402	Sweet_cherry_phenology_data_1978-2015.xlsx	Dryad Digital Repository	doi:10.5061/dryad.1d28m	http://dx.doi.org/10.5061/dryad.1d28m	Tragana d'Edessa	V2402
Etoile	Observation	Etoile_Firm Red Marim_V3661	Sweet_cherry_phenology_data_1978-2015.xlsx	Dryad Digital Repository	doi:10.5061/dryad.1d28m	http://dx.doi.org/10.5061/dryad.1d28m	Firm Red Marim	V3661
Etoile	Observation	Etoile_Stark Hardy Giant_V1927	Sweet_cherry_phenology_data_1978-2015.xlsx	Dryad Digital Repository	doi:10.5061/dryad.1d28m	http://dx.doi.org/10.5061/dryad.1d28m	Stark Hardy Giant	V1927
Etoile	Observation	Etoile_Linda_V2930	Sweet_cherry_phenology_data_1978-2015.xlsx	Dryad Digital Repository	doi:10.5061/dryad.1d28m	http://dx.doi.org/10.5061/dryad.1d28m	Linda	V2930
Etoile	Observation	Etoile_Margit_V2977	Sweet_cherry_phenology_data_1978-2015.xlsx	Dryad Digital Repository	doi:10.5061/dryad.1d28m	http://dx.doi.org/10.5061/dryad.1d28m	Margit	V2977
Etoile	Observation	Etoile_Sovereign_V3552	Sweet_cherry_phenology_data_1978-2015.xlsx	Dryad Digital Repository	doi:10.5061/dryad.1d28m	http://dx.doi.org/10.5061/dryad.1d28m	Sovereign	V3552
Etoile	Observation	Etoile_Sweetheart Sumtare_V2696	Sweet_cherry_phenology_data_1978-2015.xlsx	Dryad Digital Repository	doi:10.5061/dryad.1d28m	http://dx.doi.org/10.5061/dryad.1d28m	Sweetheart Sumtare	V2696
Etoile	Observation	Etoile_TechloVan_V3009	Sweet_cherry_phenology_data_1978-2015.xlsx	Dryad Digital Repository	doi:10.5061/dryad.1d28m	http://dx.doi.org/10.5061/dryad.1d28m	TechloVan	V3009
Etoile	Observation	Etoile_Bellise Bedel_V2804	Sweet_cherry_phenology_data_1978-2015.xlsx	Dryad Digital Repository	doi:10.5061/dryad.1d28m	http://dx.doi.org/10.5061/dryad.1d28m	Bellise Bedel	V2804
Etoile	Observation	Etoile_Fertille_V3476	Sweet_cherry_phenology_data_1978-2015.xlsx	Dryad Digital Repository	doi:10.5061/dryad.1d28m	http://dx.doi.org/10.5061/dryad.1d28m	Fertille	V3476
Etoile	Observation	Etoile_Early red Maraly_V3663	Sweet_cherry_phenology_data_1978-2015.xlsx	Dryad Digital Repository	doi:10.5061/dryad.1d28m	http://dx.doi.org/10.5061/dryad.1d28m	Early red Maraly	V3663
Etoile	Observation	Etoile_Ruby Maru_V3308	Sweet_cherry_phenology_data_1978-2015.xlsx	Dryad Digital Repository	doi:10.5061/dryad.1d28m	http://dx.doi.org/10.5061/dryad.1d28m	Ruby Maru	V3308
Etoile	Observation	Etoile_Simcoe Probla_V2380	Sweet_cherry_phenology_data_1978-2015.xlsx	Dryad Digital Repository	doi:10.5061/dryad.1d28m	http://dx.doi.org/10.5061/dryad.1d28m	Simcoe Probla	V2380
Etoile	Observation	Etoile_Deacon_V1421	Sweet_cherry_phenology_data_1978-2015.xlsx	Dryad Digital Repository	doi:10.5061/dryad.1d28m	http://dx.doi.org/10.5061/dryad.1d28m	Deacon	V1421
Etoile	Observation	Etoile_Fougerouse_V2842	Sweet_cherry_phenology_data_1978-2015.xlsx	Dryad Digital Repository	doi:10.5061/dryad.1d28m	http://dx.doi.org/10.5061/dryad.1d28m	Fougerouse	V2842
Etoile	Observation	Etoile_Sonata Sumleta_V2940	Sweet_cherry_phenology_data_1978-2015.xlsx	Dryad Digital Repository	doi:10.5061/dryad.1d28m	http://dx.doi.org/10.5061/dryad.1d28m	Sonata Sumleta	V2940
Etoile	Observation	Etoile_Baia_V3967	Sweet_cherry_phenology_data_1978-2015.xlsx	Dryad Digital Repository	doi:10.5061/dryad.1d28m	http://dx.doi.org/10.5061/dryad.1d28m	Baia	V3967
Etoile	Observation	Etoile_Kavics_V2978	Sweet_cherry_phenology_data_1978-2015.xlsx	Dryad Digital Repository	doi:10.5061/dryad.1d28m	http://dx.doi.org/10.5061/dryad.1d28m	Kavics	V2978
Etoile	Observation	Etoile_Uriase de Bistrita_V2193	Sweet_cherry_phenology_data_1978-2015.xlsx	Dryad Digital Repository	doi:10.5061/dryad.1d28m	http://dx.doi.org/10.5061/dryad.1d28m	Uriase de Bistrita	V2193
Etoile	Observation	Etoile_Sunburst_V2216	Sweet_cherry_phenology_data_1978-2015.xlsx	Dryad Digital Repository	doi:10.5061/dryad.1d28m	http://dx.doi.org/10.5061/dryad.1d28m	Sunburst	V2216
Etoile	Observation	Etoile_Rainier Sport_V4328	Sweet_cherry_phenology_data_1978-2015.xlsx	Dryad Digital Repository	doi:10.5061/dryad.1d28m	http://dx.doi.org/10.5061/dryad.1d28m	Rainier Sport	V4328
Etoile	Observation	Etoile_Feria_V3657	Sweet_cherry_phenology_data_1978-2015.xlsx	Dryad Digital Repository	doi:10.5061/dryad.1d28m	http://dx.doi.org/10.5061/dryad.1d28m	Feria	V3657
Etoile	Observation	Etoile_Kordia_V2509	Sweet_cherry_phenology_data_1978-2015.xlsx	Dryad Digital Repository	doi:10.5061/dryad.1d28m	http://dx.doi.org/10.5061/dryad.1d28m	Kordia	V2509
Etoile	Observation	Etoile_Rainier Sport_V3687	Sweet_cherry_phenology_data_1978-2015.xlsx	Dryad Digital Repository	doi:10.5061/dryad.1d28m	http://dx.doi.org/10.5061/dryad.1d28m	Rainier Sport	V3687
Etoile	Observation	Etoile_Sandra Rose_V2943	Sweet_cherry_phenology_data_1978-2015.xlsx	Dryad Digital Repository	doi:10.5061/dryad.1d28m	http://dx.doi.org/10.5061/dryad.1d28m	Sandra Rose	V2943
Etoile	Observation	Etoile_Tragana d'Edessa_V2401	Sweet_cherry_phenology_data_1978-2015.xlsx	Dryad Digital Repository	doi:10.5061/dryad.1d28m	http://dx.doi.org/10.5061/dryad.1d28m	Tragana d'Edessa	V2401
Etoile	Observation	Etoile_Annelone_V2878	Sweet_cherry_phenology_data_1978-2015.xlsx	Dryad Digital Repository	doi:10.5061/dryad.1d28m	http://dx.doi.org/10.5061/dryad.1d28m	Annelone	V2878
Etoile	Observation	Etoile_Di Vignola Primo_V628	Sweet_cherry_phenology_data_1978-2015.xlsx	Dryad Digital Repository	doi:10.5061/dryad.1d28m	http://dx.doi.org/10.5061/dryad.1d28m	Di Vignola Primo	V628
Etoile	Observation	Etoile_Beaulieu_V1657	Sweet_cherry_phenology_data_1978-2015.xlsx	Dryad Digital Repository	doi:10.5061/dryad.1d28m	http://dx.doi.org/10.5061/dryad.1d28m	Beaulieu	V1657
Etoile	Observation	Etoile_Glacier_V2917	Sweet_cherry_phenology_data_1978-2015.xlsx	Dryad Digital Repository	doi:10.5061/dryad.1d28m	http://dx.doi.org/10.5061/dryad.1d28m	Glacier	V2917
Etoile	Observation	Etoile_Olympic_V2914	Sweet_cherry_phenology_data_1978-2015.xlsx	Dryad Digital Repository	doi:10.5061/dryad.1d28m	http://dx.doi.org/10.5061/dryad.1d28m	Olympic	V2914
Etoile	Observation	Etoile_Lodi Large Red_V2485	Sweet_cherry_phenology_data_1978-2015.xlsx	Dryad Digital Repository	doi:10.5061/dryad.1d28m	http://dx.doi.org/10.5061/dryad.1d28m	Lodi Large Red	V2485
Etoile	Observation	Etoile_Poisdel_V2890	Sweet_cherry_phenology_data_1978-2015.xlsx	Dryad Digital Repository	doi:10.5061/dryad.1d28m	http://dx.doi.org/10.5061/dryad.1d28m	Poisdel	V2890
Etoile	Observation	Etoile_Ferracida_V603	Sweet_cherry_phenology_data_1978-2015.xlsx	Dryad Digital Repository	doi:10.5061/dryad.1d28m	http://dx.doi.org/10.5061/dryad.1d28m	Ferracida	V603
Etoile	Observation	Etoile_Earlise Rivedel_V2808	Sweet_cherry_phenology_data_1978-2015.xlsx	Dryad Digital Repository	doi:10.5061/dryad.1d28m	http://dx.doi.org/10.5061/dryad.1d28m	Earlise Rivedel	V2808
Etoile	Observation	Etoile_Ferobri_V3223	Sweet_cherry_phenology_data_1978-2015.xlsx	Dryad Digital Repository	doi:10.5061/dryad.1d28m	http://dx.doi.org/10.5061/dryad.1d28m	Ferobri	V3223
Etoile	Observation	Etoile_Tanguy_V3829	Sweet_cherry_phenology_data_1978-2015.xlsx	Dryad Digital Repository	doi:10.5061/dryad.1d28m	http://dx.doi.org/10.5061/dryad.1d28m	Tanguy	V3829
Etoile	Observation	Etoile_Katalin_V2980	Sweet_cherry_phenology_data_1978-2015.xlsx	Dryad Digital Repository	doi:10.5061/dryad.1d28m	http://dx.doi.org/10.5061/dryad.1d28m	Katalin	V2980
Etoile	Observation	Etoile_Delice de malicorne Agoudel_V3301	Sweet_cherry_phenology_data_1978-2015.xlsx	Dryad Digital Repository	doi:10.5061/dryad.1d28m	http://dx.doi.org/10.5061/dryad.1d28m	Delice de malicorne Agoudel	V3301
Etoile	Observation	Etoile_Sam_V1264	Sweet_cherry_phenology_data_1978-2015.xlsx	Dryad Digital Repository	doi:10.5061/dryad.1d28m	http://dx.doi.org/10.5061/dryad.1d28m	Sam	V1264
Etoile	Observation	Etoilepoleon Compact_V2850	Sweet_cherry_phenology_data_1978-2015.xlsx	Dryad Digital Repository	doi:10.5061/dryad.1d28m	http://dx.doi.org/10.5061/dryad.1d28m	Napoleon Compact	V2850
Etoile	Observation	Etoile_Bellise Bedel_V2887	Sweet_cherry_phenology_data_1978-2015.xlsx	Dryad Digital Repository	doi:10.5061/dryad.1d28m	http://dx.doi.org/10.5061/dryad.1d28m	Bellise Bedel	V2887
Etoile	Observation	Etoile_Regina_V2868	Sweet_cherry_phenology_data_1978-2015.xlsx	Dryad Digital Repository	doi:10.5061/dryad.1d28m	http://dx.doi.org/10.5061/dryad.1d28m	Regina	V2868
Etoile	Observation	Etoile_Grace Star_V3574	Sweet_cherry_phenology_data_1978-2015.xlsx	Dryad Digital Repository	doi:10.5061/dryad.1d28m	http://dx.doi.org/10.5061/dryad.1d28m	Grace Star	V3574
Etoile	Observation	Etoile_Moreau_V2359	Sweet_cherry_phenology_data_1978-2015.xlsx	Dryad Digital Repository	doi:10.5061/dryad.1d28m	http://dx.doi.org/10.5061/dryad.1d28m	Moreau	V2359
Etoile	Observation	Etoile_Sumbola_V2957	Sweet_cherry_phenology_data_1978-2015.xlsx	Dryad Digital Repository	doi:10.5061/dryad.1d28m	http://dx.doi.org/10.5061/dryad.1d28m	Sumbola	V2957
Etoile	Observation	Etoile_Vanda_V2851	Sweet_cherry_phenology_data_1978-2015.xlsx	Dryad Digital Repository	doi:10.5061/dryad.1d28m	http://dx.doi.org/10.5061/dryad.1d28m	Vanda	V2851
Etoile	Observation	Etoile_Samba Sumste_V2662	Sweet_cherry_phenology_data_1978-2015.xlsx	Dryad Digital Repository	doi:10.5061/dryad.1d28m	http://dx.doi.org/10.5061/dryad.1d28m	Samba Sumste	V2662
Etoile	Observation	Etoile_Ziraat_V3675	Sweet_cherry_phenology_data_1978-2015.xlsx	Dryad Digital Repository	doi:10.5061/dryad.1d28m	http://dx.doi.org/10.5061/dryad.1d28m	Ziraat	V3675
Etoile	Observation	Etoile_Graffioni_V2031	Sweet_cherry_phenology_data_1978-2015.xlsx	Dryad Digital Repository	doi:10.5061/dryad.1d28m	http://dx.doi.org/10.5061/dryad.1d28m	Graffioni	V2031
Etoile	Observation	Etoile_Knuthenborg_V2508	Sweet_cherry_phenology_data_1978-2015.xlsx	Dryad Digital Repository	doi:10.5061/dryad.1d28m	http://dx.doi.org/10.5061/dryad.1d28m	Knuthenborg	V2508
Etoile	Observation	Etoile_Celeste Sumpaca_V2413	Sweet_cherry_phenology_data_1978-2015.xlsx	Dryad Digital Repository	doi:10.5061/dryad.1d28m	http://dx.doi.org/10.5061/dryad.1d28m	Celeste Sumpaca	V2413
Etoile	Observation	Etoile_Ferrovia_V3680	Sweet_cherry_phenology_data_1978-2015.xlsx	Dryad Digital Repository	doi:10.5061/dryad.1d28m	http://dx.doi.org/10.5061/dryad.1d28m	Ferrovia	V3680
Etoile	Observation	Etoile_Ferpact_V3396	Sweet_cherry_phenology_data_1978-2015.xlsx	Dryad Digital Repository	doi:10.5061/dryad.1d28m	http://dx.doi.org/10.5061/dryad.1d28m	Ferpact	V3396
Etoile	Observation	Etoile_Enrica_V3320	Sweet_cherry_phenology_data_1978-2015.xlsx	Dryad Digital Repository	doi:10.5061/dryad.1d28m	http://dx.doi.org/10.5061/dryad.1d28m	Enrica	V3320
Etoile	Observation	Etoile_Belge_V4274	Sweet_cherry_phenology_data_1978-2015.xlsx	Dryad Digital Repository	doi:10.5061/dryad.1d28m	http://dx.doi.org/10.5061/dryad.1d28m	Belge	V4274
Etoile	Observation	Etoile_Rubin_V2325	Sweet_cherry_phenology_data_1978-2015.xlsx	Dryad Digital Repository	doi:10.5061/dryad.1d28m	http://dx.doi.org/10.5061/dryad.1d28m	Rubin	V2325
Etoile	Observation	Etoile_New Moon Sumini_V2961	Sweet_cherry_phenology_data_1978-2015.xlsx	Dryad Digital Repository	doi:10.5061/dryad.1d28m	http://dx.doi.org/10.5061/dryad.1d28m	New Moon Sumini	V2961
Etoile	Observation	Etoile_Belge_V3567	Sweet_cherry_phenology_data_1978-2015.xlsx	Dryad Digital Repository	doi:10.5061/dryad.1d28m	http://dx.doi.org/10.5061/dryad.1d28m	Belge	V3567
Etoile	Observation	Etoile_Ferlizac_V3868	Sweet_cherry_phenology_data_1978-2015.xlsx	Dryad Digital Repository	doi:10.5061/dryad.1d28m	http://dx.doi.org/10.5061/dryad.1d28m	Ferlizac	V3868
Etoile	Observation	Etoile_Satin Sumele_V3696	Sweet_cherry_phenology_data_1978-2015.xlsx	Dryad Digital Repository	doi:10.5061/dryad.1d28m	http://dx.doi.org/10.5061/dryad.1d28m	Satin Sumele	V3696
Etoile	Observation	Etoile_Bouarkoub_V2416	Sweet_cherry_phenology_data_1978-2015.xlsx	Dryad Digital Repository	doi:10.5061/dryad.1d28m	http://dx.doi.org/10.5061/dryad.1d28m	Bouarkoub	V2416
Etoile	Observation	Etoile_Tragana Edessis Agra_V3681	Sweet_cherry_phenology_data_1978-2015.xlsx	Dryad Digital Repository	doi:10.5061/dryad.1d28m	http://dx.doi.org/10.5061/dryad.1d28m	Tragana Edessis Agra	V3681
Etoile	Observation	Etoile_Adelise_V2799	Sweet_cherry_phenology_data_1978-2015.xlsx	Dryad Digital Repository	doi:10.5061/dryad.1d28m	http://dx.doi.org/10.5061/dryad.1d28m	Adelise	V2799
Etoile	Observation	Etoile_Negus_V3139	Sweet_cherry_phenology_data_1978-2015.xlsx	Dryad Digital Repository	doi:10.5061/dryad.1d28m	http://dx.doi.org/10.5061/dryad.1d28m	Negus	V3139
Etoile	Observation	Etoile_Ferpin_V3368	Sweet_cherry_phenology_data_1978-2015.xlsx	Dryad Digital Repository	doi:10.5061/dryad.1d28m	http://dx.doi.org/10.5061/dryad.1d28m	Ferpin	V3368
Etoile	Observation	Etoile_Alex_V3929	Sweet_cherry_phenology_data_1978-2015.xlsx	Dryad Digital Repository	doi:10.5061/dryad.1d28m	http://dx.doi.org/10.5061/dryad.1d28m	Alex	V3929
Etoile	Observation	Etoile_Glacier_V4355	Sweet_cherry_phenology_data_1978-2015.xlsx	Dryad Digital Repository	doi:10.5061/dryad.1d28m	http://dx.doi.org/10.5061/dryad.1d28m	Glacier	V4355
Etoile	Observation	Etoile_Pico Color_V3665	Sweet_cherry_phenology_data_1978-2015.xlsx	Dryad Digital Repository	doi:10.5061/dryad.1d28m	http://dx.doi.org/10.5061/dryad.1d28m	Pico Color	V3665
Etoile	Observation	Etoile_Pico Negro_V3667	Sweet_cherry_phenology_data_1978-2015.xlsx	Dryad Digital Repository	doi:10.5061/dryad.1d28m	http://dx.doi.org/10.5061/dryad.1d28m	Pico Negro	V3667
Etoile	Observation	Etoile_Sonnet_V3501	Sweet_cherry_phenology_data_1978-2015.xlsx	Dryad Digital Repository	doi:10.5061/dryad.1d28m	http://dx.doi.org/10.5061/dryad.1d28m	Sonnet	V3501
Etoile	Observation	Etoile_Vega_V3997	Sweet_cherry_phenology_data_1978-2015.xlsx	Dryad Digital Repository	doi:10.5061/dryad.1d28m	http://dx.doi.org/10.5061/dryad.1d28m	Vega	V3997
Etoile	Observation	Etoile_Pico Negro_V3664	Sweet_cherry_phenology_data_1978-2015.xlsx	Dryad Digital Repository	doi:10.5061/dryad.1d28m	http://dx.doi.org/10.5061/dryad.1d28m	Pico Negro	V3664
Etoile	Observation	Etoile_Pico L Negro_V3666	Sweet_cherry_phenology_data_1978-2015.xlsx	Dryad Digital Repository	doi:10.5061/dryad.1d28m	http://dx.doi.org/10.5061/dryad.1d28m	Pico L Negro	V3666
Etoile	Observation	Etoile_Simone Chaleat_V2479	Sweet_cherry_phenology_data_1978-2015.xlsx	Dryad Digital Repository	doi:10.5061/dryad.1d28m	http://dx.doi.org/10.5061/dryad.1d28m	Simone Chaleat	V2479
Etoile	Observation	Etoile_Deacon_V2911	Sweet_cherry_phenology_data_1978-2015.xlsx	Dryad Digital Repository	doi:10.5061/dryad.1d28m	http://dx.doi.org/10.5061/dryad.1d28m	Deacon	V2911
Etoile	Observation	Etoile_Vega_V2081	Sweet_cherry_phenology_data_1978-2015.xlsx	Dryad Digital Repository	doi:10.5061/dryad.1d28m	http://dx.doi.org/10.5061/dryad.1d28m	Vega	V2081
Etoile	Observation	Etoile_Sharo_V2358	Sweet_cherry_phenology_data_1978-2015.xlsx	Dryad Digital Repository	doi:10.5061/dryad.1d28m	http://dx.doi.org/10.5061/dryad.1d28m	Sharo	V2358
Etoile	Observation	Etoile_Successa_V2356	Sweet_cherry_phenology_data_1978-2015.xlsx	Dryad Digital Repository	doi:10.5061/dryad.1d28m	http://dx.doi.org/10.5061/dryad.1d28m	Successa	V2356
Etoile	Observation	Etoile_Cerise Montmorency_V1280	Sweet_cherry_phenology_data_1978-2015.xlsx	Dryad Digital Repository	doi:10.5061/dryad.1d28m	http://dx.doi.org/10.5061/dryad.1d28m	Cerise Montmorency	V1280
Etoile	Observation	Etoile_Cerella_V2355	Sweet_cherry_phenology_data_1978-2015.xlsx	Dryad Digital Repository	doi:10.5061/dryad.1d28m	http://dx.doi.org/10.5061/dryad.1d28m	Cerella	V2355
Etoile	Observation	Etoile_Francesca_V2550	Sweet_cherry_phenology_data_1978-2015.xlsx	Dryad Digital Repository	doi:10.5061/dryad.1d28m	http://dx.doi.org/10.5061/dryad.1d28m	Francesca	V2550
Etoile	Observation	Etoile_Cerise Corse_V2260	Sweet_cherry_phenology_data_1978-2015.xlsx	Dryad Digital Repository	doi:10.5061/dryad.1d28m	http://dx.doi.org/10.5061/dryad.1d28m	Cerise Corse	V2260
Etoile	Observation	Etoile_Imperiale_V2865	Sweet_cherry_phenology_data_1978-2015.xlsx	Dryad Digital Repository	doi:10.5061/dryad.1d28m	http://dx.doi.org/10.5061/dryad.1d28m	Imperiale	V2865
Etoile	Observation	Etoile_Linda_V2979	Sweet_cherry_phenology_data_1978-2015.xlsx	Dryad Digital Repository	doi:10.5061/dryad.1d28m	http://dx.doi.org/10.5061/dryad.1d28m	Linda	V2979
Etoile	Observation	Etoile_Maipot_V2357	Sweet_cherry_phenology_data_1978-2015.xlsx	Dryad Digital Repository	doi:10.5061/dryad.1d28m	http://dx.doi.org/10.5061/dryad.1d28m	Maipot	V2357
Etoile	Observation	Etoile_Duroni 3_V2226	Sweet_cherry_phenology_data_1978-2015.xlsx	Dryad Digital Repository	doi:10.5061/dryad.1d28m	http://dx.doi.org/10.5061/dryad.1d28m	Duroni 3	V2226
Etoile	Observation	Etoile_Durone Nero III_V2496	Sweet_cherry_phenology_data_1978-2015.xlsx	Dryad Digital Repository	doi:10.5061/dryad.1d28m	http://dx.doi.org/10.5061/dryad.1d28m	Durone Nero III	V2496
Etoile	Observation	Etoilepoleon_V1884	Sweet_cherry_phenology_data_1978-2015.xlsx	Dryad Digital Repository	doi:10.5061/dryad.1d28m	http://dx.doi.org/10.5061/dryad.1d28m	Napoleon	V1884
Etoile	Observation	Etoile_Rubin_V2775	Sweet_cherry_phenology_data_1978-2015.xlsx	Dryad Digital Repository	doi:10.5061/dryad.1d28m	http://dx.doi.org/10.5061/dryad.1d28m	Rubin	V2775
Etoile	Observation	Etoile_Lapins_V2180	Sweet_cherry_phenology_data_1978-2015.xlsx	Dryad Digital Repository	doi:10.5061/dryad.1d28m	http://dx.doi.org/10.5061/dryad.1d28m	Lapins	V2180
Etoile	Observation	Etoile_Botond_V3142	Sweet_cherry_phenology_data_1978-2015.xlsx	Dryad Digital Repository	doi:10.5061/dryad.1d28m	http://dx.doi.org/10.5061/dryad.1d28m	Botond	V3142
Etoile	Observation	Etoile_Starblush_V2779	Sweet_cherry_phenology_data_1978-2015.xlsx	Dryad Digital Repository	doi:10.5061/dryad.1d28m	http://dx.doi.org/10.5061/dryad.1d28m	Starblush	V2779
Etoile	Observation	Etoile_Skeena_V2840	Sweet_cherry_phenology_data_1978-2015.xlsx	Dryad Digital Repository	doi:10.5061/dryad.1d28m	http://dx.doi.org/10.5061/dryad.1d28m	Skeena	V2840
Etoile	Observation	Etoile_Noire de Meched_V2678	Sweet_cherry_phenology_data_1978-2015.xlsx	Dryad Digital Repository	doi:10.5061/dryad.1d28m	http://dx.doi.org/10.5061/dryad.1d28m	Noire de Meched	V2678
Etoile	Observation	Etoile_Sandra Rose_V2280	Sweet_cherry_phenology_data_1978-2015.xlsx	Dryad Digital Repository	doi:10.5061/dryad.1d28m	http://dx.doi.org/10.5061/dryad.1d28m	Sandra Rose	V2280
Etoile	Observation	Etoile_Simcoe Probla_V2284	Sweet_cherry_phenology_data_1978-2015.xlsx	Dryad Digital Repository	doi:10.5061/dryad.1d28m	http://dx.doi.org/10.5061/dryad.1d28m	Simcoe Probla	V2284
Etoile	Observation	Etoile_Cristalina Sumnue_V2948	Sweet_cherry_phenology_data_1978-2015.xlsx	Dryad Digital Repository	doi:10.5061/dryad.1d28m	http://dx.doi.org/10.5061/dryad.1d28m	Cristalina Sumnue	V2948
Etoile	Observation	Etoile_Duroni 3_V2474	Sweet_cherry_phenology_data_1978-2015.xlsx	Dryad Digital Repository	doi:10.5061/dryad.1d28m	http://dx.doi.org/10.5061/dryad.1d28m	Duroni 3	V2474
Etoile	Observation	Etoile_Belge_V1929	Sweet_cherry_phenology_data_1978-2015.xlsx	Dryad Digital Repository	doi:10.5061/dryad.1d28m	http://dx.doi.org/10.5061/dryad.1d28m	Belge	V1929
Etoile	Observation	Etoile_Lapins_V2467	Sweet_cherry_phenology_data_1978-2015.xlsx	Dryad Digital Repository	doi:10.5061/dryad.1d28m	http://dx.doi.org/10.5061/dryad.1d28m	Lapins	V2467
Etoile	Observation	Etoile_Ulster_V1629	Sweet_cherry_phenology_data_1978-2015.xlsx	Dryad Digital Repository	doi:10.5061/dryad.1d28m	http://dx.doi.org/10.5061/dryad.1d28m	Ulster	V1629
Etoile	Observation	Etoile_Sumesi_V2838	Sweet_cherry_phenology_data_1978-2015.xlsx	Dryad Digital Repository	doi:10.5061/dryad.1d28m	http://dx.doi.org/10.5061/dryad.1d28m	Sumesi	V2838
Etoile	Observation	Etoile_Nordwunder_V2035	Sweet_cherry_phenology_data_1978-2015.xlsx	Dryad Digital Repository	doi:10.5061/dryad.1d28m	http://dx.doi.org/10.5061/dryad.1d28m	Nordwunder	V2035
Etoile	Observation	Etoile_Peter_V2973	Sweet_cherry_phenology_data_1978-2015.xlsx	Dryad Digital Repository	doi:10.5061/dryad.1d28m	http://dx.doi.org/10.5061/dryad.1d28m	Peter	V2973
Etoile	Observation	Etoile_Starkrimson_V2267	Sweet_cherry_phenology_data_1978-2015.xlsx	Dryad Digital Repository	doi:10.5061/dryad.1d28m	http://dx.doi.org/10.5061/dryad.1d28m	Starkrimson	V2267
Etoile	Observation	Etoile_Starkrimson_V2395	Sweet_cherry_phenology_data_1978-2015.xlsx	Dryad Digital Repository	doi:10.5061/dryad.1d28m	http://dx.doi.org/10.5061/dryad.1d28m	Starkrimson	V2395
Etoile	Observation	Etoile_Viscount_V2546	Sweet_cherry_phenology_data_1978-2015.xlsx	Dryad Digital Repository	doi:10.5061/dryad.1d28m	http://dx.doi.org/10.5061/dryad.1d28m	Viscount	V2546
Etoile	Observation	Etoile_Vega_V2976	Sweet_cherry_phenology_data_1978-2015.xlsx	Dryad Digital Repository	doi:10.5061/dryad.1d28m	http://dx.doi.org/10.5061/dryad.1d28m	Vega	V2976
Etoile	Observation	Etoile_Sumesi_V2951	Sweet_cherry_phenology_data_1978-2015.xlsx	Dryad Digital Repository	doi:10.5061/dryad.1d28m	http://dx.doi.org/10.5061/dryad.1d28m	Sumesi	V2951
Etoile	Observation	Etoile_Samba Sumste_V2945	Sweet_cherry_phenology_data_1978-2015.xlsx	Dryad Digital Repository	doi:10.5061/dryad.1d28m	http://dx.doi.org/10.5061/dryad.1d28m	Samba Sumste	V2945
Etoile	Observation	Etoile_Compact Stella_V2462	Sweet_cherry_phenology_data_1978-2015.xlsx	Dryad Digital Repository	doi:10.5061/dryad.1d28m	http://dx.doi.org/10.5061/dryad.1d28m	Compact Stella	V2462
Etoile	Observation	Etoile_Zaicourtif_V2789	Sweet_cherry_phenology_data_1978-2015.xlsx	Dryad Digital Repository	doi:10.5061/dryad.1d28m	http://dx.doi.org/10.5061/dryad.1d28m	Zaicourtif	V2789
Etoile	Observation	Etoilemosa_V2864	Sweet_cherry_phenology_data_1978-2015.xlsx	Dryad Digital Repository	doi:10.5061/dryad.1d28m	http://dx.doi.org/10.5061/dryad.1d28m	Namosa	V2864
Etoile	Observation	Etoile_Alex_V3335	Sweet_cherry_phenology_data_1978-2015.xlsx	Dryad Digital Repository	doi:10.5061/dryad.1d28m	http://dx.doi.org/10.5061/dryad.1d28m	Alex	V3335
Etoile	Observation	Etoile_Deacon_V2910	Sweet_cherry_phenology_data_1978-2015.xlsx	Dryad Digital Repository	doi:10.5061/dryad.1d28m	http://dx.doi.org/10.5061/dryad.1d28m	Deacon	V2910
Etoile	Observation	Etoile_Lala Star_V3646	Sweet_cherry_phenology_data_1978-2015.xlsx	Dryad Digital Repository	doi:10.5061/dryad.1d28m	http://dx.doi.org/10.5061/dryad.1d28m	Lala Star	V3646
Etoile	Observation	Etoile_Knuthenborg_V2328	Sweet_cherry_phenology_data_1978-2015.xlsx	Dryad Digital Repository	doi:10.5061/dryad.1d28m	http://dx.doi.org/10.5061/dryad.1d28m	Knuthenborg	V2328
Etoile	Observation	Etoile_New Moon Sumini_V3028	Sweet_cherry_phenology_data_1978-2015.xlsx	Dryad Digital Repository	doi:10.5061/dryad.1d28m	http://dx.doi.org/10.5061/dryad.1d28m	New Moon Sumini	V3028
Etoile	Observation	Etoile_Sylvia_V2557	Sweet_cherry_phenology_data_1978-2015.xlsx	Dryad Digital Repository	doi:10.5061/dryad.1d28m	http://dx.doi.org/10.5061/dryad.1d28m	Sylvia	V2557
Etoile	Observation	Etoile_Ferpact_V3658	Sweet_cherry_phenology_data_1978-2015.xlsx	Dryad Digital Repository	doi:10.5061/dryad.1d28m	http://dx.doi.org/10.5061/dryad.1d28m	Ferpact	V3658
Etoile	Observation	Etoile_Brooks_V2929	Sweet_cherry_phenology_data_1978-2015.xlsx	Dryad Digital Repository	doi:10.5061/dryad.1d28m	http://dx.doi.org/10.5061/dryad.1d28m	Brooks	V2929
Etoile	Observation	Etoile_Compact Stella_V2587	Sweet_cherry_phenology_data_1978-2015.xlsx	Dryad Digital Repository	doi:10.5061/dryad.1d28m	http://dx.doi.org/10.5061/dryad.1d28m	Compact Stella	V2587
Etoile	Observation	Etoile_Summit_V2463	Sweet_cherry_phenology_data_1978-2015.xlsx	Dryad Digital Repository	doi:10.5061/dryad.1d28m	http://dx.doi.org/10.5061/dryad.1d28m	Summit	V2463
Etoile	Observation	Etoile_Sonnet_V2700	Sweet_cherry_phenology_data_1978-2015.xlsx	Dryad Digital Repository	doi:10.5061/dryad.1d28m	http://dx.doi.org/10.5061/dryad.1d28m	Sonnet	V2700
Etoile	Observation	Etoile_Santina_V2690	Sweet_cherry_phenology_data_1978-2015.xlsx	Dryad Digital Repository	doi:10.5061/dryad.1d28m	http://dx.doi.org/10.5061/dryad.1d28m	Santina	V2690
Etoile	Observation	Etoile_Vigred_V3721	Sweet_cherry_phenology_data_1978-2015.xlsx	Dryad Digital Repository	doi:10.5061/dryad.1d28m	http://dx.doi.org/10.5061/dryad.1d28m	Vigred	V3721
Etoile	Observation	Etoile_Annabella_V2866	Sweet_cherry_phenology_data_1978-2015.xlsx	Dryad Digital Repository	doi:10.5061/dryad.1d28m	http://dx.doi.org/10.5061/dryad.1d28m	Annabella	V2866
Etoile	Observation	Etoile_Celeste Sumpaca_V2466	Sweet_cherry_phenology_data_1978-2015.xlsx	Dryad Digital Repository	doi:10.5061/dryad.1d28m	http://dx.doi.org/10.5061/dryad.1d28m	Celeste Sumpaca	V2466
Etoile	Observation	Etoile_Early Van Compact_V3306	Sweet_cherry_phenology_data_1978-2015.xlsx	Dryad Digital Repository	doi:10.5061/dryad.1d28m	http://dx.doi.org/10.5061/dryad.1d28m	Early Van Compact	V3306
Etoile	Observation	Etoile_Giulietta_V3194	Sweet_cherry_phenology_data_1978-2015.xlsx	Dryad Digital Repository	doi:10.5061/dryad.1d28m	http://dx.doi.org/10.5061/dryad.1d28m	Giulietta	V3194
Etoile	Observation	Etoile_Giulietta_V3319	Sweet_cherry_phenology_data_1978-2015.xlsx	Dryad Digital Repository	doi:10.5061/dryad.1d28m	http://dx.doi.org/10.5061/dryad.1d28m	Giulietta	V3319
Etoile	Observation	Etoile_Celeste Sumpaca_V3027	Sweet_cherry_phenology_data_1978-2015.xlsx	Dryad Digital Repository	doi:10.5061/dryad.1d28m	http://dx.doi.org/10.5061/dryad.1d28m	Celeste Sumpaca	V3027
Etoile	Observation	Etoile_Delice de malicorne Agoudel_V2446	Sweet_cherry_phenology_data_1978-2015.xlsx	Dryad Digital Repository	doi:10.5061/dryad.1d28m	http://dx.doi.org/10.5061/dryad.1d28m	Delice de malicorne Agoudel	V2446
Etoile	Observation	Etoile_Panthere_V2440	Sweet_cherry_phenology_data_1978-2015.xlsx	Dryad Digital Repository	doi:10.5061/dryad.1d28m	http://dx.doi.org/10.5061/dryad.1d28m	Panthere	V2440
Etoile	Observation	Etoile_Giorgia_V2396	Sweet_cherry_phenology_data_1978-2015.xlsx	Dryad Digital Repository	doi:10.5061/dryad.1d28m	http://dx.doi.org/10.5061/dryad.1d28m	Giorgia	V2396
Etoile	Observation	Etoile_Giorgia_V2548	Sweet_cherry_phenology_data_1978-2015.xlsx	Dryad Digital Repository	doi:10.5061/dryad.1d28m	http://dx.doi.org/10.5061/dryad.1d28m	Giorgia	V2548
Etoile	Observation	Etoile_Sweet Ann_V2502	Sweet_cherry_phenology_data_1978-2015.xlsx	Dryad Digital Repository	doi:10.5061/dryad.1d28m	http://dx.doi.org/10.5061/dryad.1d28m	Sweet Ann	V2502
Etoile	Observation	Etoile_Blaze Star_V3645	Sweet_cherry_phenology_data_1978-2015.xlsx	Dryad Digital Repository	doi:10.5061/dryad.1d28m	http://dx.doi.org/10.5061/dryad.1d28m	Blaze Star	V3645
Etoile	Observation	Etoile_Vandalay_V2833	Sweet_cherry_phenology_data_1978-2015.xlsx	Dryad Digital Repository	doi:10.5061/dryad.1d28m	http://dx.doi.org/10.5061/dryad.1d28m	Vandalay	V2833
Etoile	Observation	Etoile_Sumbola_V3267	Sweet_cherry_phenology_data_1978-2015.xlsx	Dryad Digital Repository	doi:10.5061/dryad.1d28m	http://dx.doi.org/10.5061/dryad.1d28m	Sumbola	V3267
Etoile	Observation	Etoile_Aida_V3583	Sweet_cherry_phenology_data_1978-2015.xlsx	Dryad Digital Repository	doi:10.5061/dryad.1d28m	http://dx.doi.org/10.5061/dryad.1d28m	Aida	V3583
Etoile	Observation	Etoile_Chelan_V3688	Sweet_cherry_phenology_data_1978-2015.xlsx	Dryad Digital Repository	doi:10.5061/dryad.1d28m	http://dx.doi.org/10.5061/dryad.1d28m	Chelan	V3688
Etoile	Observation	Etoile_Isabella_V2552	Sweet_cherry_phenology_data_1978-2015.xlsx	Dryad Digital Repository	doi:10.5061/dryad.1d28m	http://dx.doi.org/10.5061/dryad.1d28m	Isabella	V2552
Etoile	Observation	Etoile_Marvin Niram_V2334	Sweet_cherry_phenology_data_1978-2015.xlsx	Dryad Digital Repository	doi:10.5061/dryad.1d28m	http://dx.doi.org/10.5061/dryad.1d28m	Marvin Niram	V2334
Etoile	Observation	Etoile_Belle de Fabrega_V3200	Sweet_cherry_phenology_data_1978-2015.xlsx	Dryad Digital Repository	doi:10.5061/dryad.1d28m	http://dx.doi.org/10.5061/dryad.1d28m	Belle de Fabrega	V3200
Etoile	Observation	Etoile_Burlat_V2391	Sweet_cherry_phenology_data_1978-2015.xlsx	Dryad Digital Repository	doi:10.5061/dryad.1d28m	http://dx.doi.org/10.5061/dryad.1d28m	Burlat	V2391
Etoile	Observation	Etoile_Ferpin_V3656	Sweet_cherry_phenology_data_1978-2015.xlsx	Dryad Digital Repository	doi:10.5061/dryad.1d28m	http://dx.doi.org/10.5061/dryad.1d28m	Ferpin	V3656
Etoile	Observation	Etoile_Peter_V3584	Sweet_cherry_phenology_data_1978-2015.xlsx	Dryad Digital Repository	doi:10.5061/dryad.1d28m	http://dx.doi.org/10.5061/dryad.1d28m	Peter	V3584
Etoile	Observation	Etoile_Arodel_V2892	Sweet_cherry_phenology_data_1978-2015.xlsx	Dryad Digital Repository	doi:10.5061/dryad.1d28m	http://dx.doi.org/10.5061/dryad.1d28m	Arodel	V2892
Etoile	Observation	Etoile_Tunde_V3582	Sweet_cherry_phenology_data_1978-2015.xlsx	Dryad Digital Repository	doi:10.5061/dryad.1d28m	http://dx.doi.org/10.5061/dryad.1d28m	Tunde	V3582
Etoile	Observation	Etoile_Marvin Niram_V2668	Sweet_cherry_phenology_data_1978-2015.xlsx	Dryad Digital Repository	doi:10.5061/dryad.1d28m	http://dx.doi.org/10.5061/dryad.1d28m	Marvin Niram	V2668
Etoile	Observation	Etoile_Earlise Rivedel_V3298	Sweet_cherry_phenology_data_1978-2015.xlsx	Dryad Digital Repository	doi:10.5061/dryad.1d28m	http://dx.doi.org/10.5061/dryad.1d28m	Earlise Rivedel	V3298
Etoile	Observation	Etoile_Ferpin_V3242	Sweet_cherry_phenology_data_1978-2015.xlsx	Dryad Digital Repository	doi:10.5061/dryad.1d28m	http://dx.doi.org/10.5061/dryad.1d28m	Ferpin	V3242
Etoile	Observation	Etoile_Bellise Bedel_V3821	Sweet_cherry_phenology_data_1978-2015.xlsx	Dryad Digital Repository	doi:10.5061/dryad.1d28m	http://dx.doi.org/10.5061/dryad.1d28m	Bellise Bedel	V3821
Etoile	Observation	Etoile_Durone Nero II_V2495	Sweet_cherry_phenology_data_1978-2015.xlsx	Dryad Digital Repository	doi:10.5061/dryad.1d28m	http://dx.doi.org/10.5061/dryad.1d28m	Durone Nero II	V2495
Etoile	Observation	Etoile_Durona di Arezzo_V2010	Sweet_cherry_phenology_data_1978-2015.xlsx	Dryad Digital Repository	doi:10.5061/dryad.1d28m	http://dx.doi.org/10.5061/dryad.1d28m	Durona di Arezzo	V2010
Etoile	Observation	Etoile_Sylvia_V2588	Sweet_cherry_phenology_data_1978-2015.xlsx	Dryad Digital Repository	doi:10.5061/dryad.1d28m	http://dx.doi.org/10.5061/dryad.1d28m	Sylvia	V2588
Etoile	Observation	Etoile_Tragana d'Edessa_V1812	Sweet_cherry_phenology_data_1978-2015.xlsx	Dryad Digital Repository	doi:10.5061/dryad.1d28m	http://dx.doi.org/10.5061/dryad.1d28m	Tragana d'Edessa	V1812
Etoile	Observation	Etoile_Tragana d'Edessa_V2674	Sweet_cherry_phenology_data_1978-2015.xlsx	Dryad Digital Repository	doi:10.5061/dryad.1d28m	http://dx.doi.org/10.5061/dryad.1d28m	Tragana d'Edessa	V2674
Etoile	Observation	Etoile_Tragana d'Edessa_V2675	Sweet_cherry_phenology_data_1978-2015.xlsx	Dryad Digital Repository	doi:10.5061/dryad.1d28m	http://dx.doi.org/10.5061/dryad.1d28m	Tragana d'Edessa	V2675
Etoile	Observation	Etoile_Feria_V3386	Sweet_cherry_phenology_data_1978-2015.xlsx	Dryad Digital Repository	doi:10.5061/dryad.1d28m	http://dx.doi.org/10.5061/dryad.1d28m	Feria	V3386
Etoile	Observation	Etoile_Late Maria_V3851	Sweet_cherry_phenology_data_1978-2015.xlsx	Dryad Digital Repository	doi:10.5061/dryad.1d28m	http://dx.doi.org/10.5061/dryad.1d28m	Late Maria	V3851
Forli	Observation	Forli_Regina	Sweet_cherry_phenology_data_1978-2015.xlsx	Dryad Digital Repository	doi:10.5061/dryad.1d28m	http://dx.doi.org/10.5061/dryad.1d28m	Regina
Forli	Observation	Forli_Burlat	Sweet_cherry_phenology_data_1978-2015.xlsx	Dryad Digital Repository	doi:10.5061/dryad.1d28m	http://dx.doi.org/10.5061/dryad.1d28m	Burlat
Forli	Observation	Forli_Duroni 3	Sweet_cherry_phenology_data_1978-2015.xlsx	Dryad Digital Repository	doi:10.5061/dryad.1d28m	http://dx.doi.org/10.5061/dryad.1d28m	Duroni 3
Gembloux	Observation	Gembloux_Burlat	Sweet_cherry_phenology_data_1978-2015.xlsx	Dryad Digital Repository	doi:10.5061/dryad.1d28m	http://dx.doi.org/10.5061/dryad.1d28m	Burlat
Jork	Observation	Jorkdino	Sweet_cherry_phenology_data_1978-2015.xlsx	Dryad Digital Repository	doi:10.5061/dryad.1d28m	http://dx.doi.org/10.5061/dryad.1d28m	Nadino
Jork	Observation	Jork_Duroni 3	Sweet_cherry_phenology_data_1978-2015.xlsx	Dryad Digital Repository	doi:10.5061/dryad.1d28m	http://dx.doi.org/10.5061/dryad.1d28m	Duroni 3
Jork	Observation	Jork_Nordwunder	Sweet_cherry_phenology_data_1978-2015.xlsx	Dryad Digital Repository	doi:10.5061/dryad.1d28m	http://dx.doi.org/10.5061/dryad.1d28m	Nordwunder
Jork	Observation	Jork_Fermina	Sweet_cherry_phenology_data_1978-2015.xlsx	Dryad Digital Repository	doi:10.5061/dryad.1d28m	http://dx.doi.org/10.5061/dryad.1d28m	Fermina
Jork	Observation	Jork_Vista	Sweet_cherry_phenology_data_1978-2015.xlsx	Dryad Digital Repository	doi:10.5061/dryad.1d28m	http://dx.doi.org/10.5061/dryad.1d28m	Vista
Jork	Observation	Jork_Lala Star	Sweet_cherry_phenology_data_1978-2015.xlsx	Dryad Digital Repository	doi:10.5061/dryad.1d28m	http://dx.doi.org/10.5061/dryad.1d28m	Lala Star
Jork	Observation	Jork_Bing	Sweet_cherry_phenology_data_1978-2015.xlsx	Dryad Digital Repository	doi:10.5061/dryad.1d28m	http://dx.doi.org/10.5061/dryad.1d28m	Bing
Jork	Observation	Jork_Arcina Fercer	Sweet_cherry_phenology_data_1978-2015.xlsx	Dryad Digital Repository	doi:10.5061/dryad.1d28m	http://dx.doi.org/10.5061/dryad.1d28m	Arcina Fercer
Jork	Observation	Jork_Katalin	Sweet_cherry_phenology_data_1978-2015.xlsx	Dryad Digital Repository	doi:10.5061/dryad.1d28m	http://dx.doi.org/10.5061/dryad.1d28m	Katalin
Jork	Observation	Jork_Viscount	Sweet_cherry_phenology_data_1978-2015.xlsx	Dryad Digital Repository	doi:10.5061/dryad.1d28m	http://dx.doi.org/10.5061/dryad.1d28m	Viscount
Jork	Observation	Jork_Lapins	Sweet_cherry_phenology_data_1978-2015.xlsx	Dryad Digital Repository	doi:10.5061/dryad.1d28m	http://dx.doi.org/10.5061/dryad.1d28m	Lapins
Jork	Observation	Jork_Blaze Star	Sweet_cherry_phenology_data_1978-2015.xlsx	Dryad Digital Repository	doi:10.5061/dryad.1d28m	http://dx.doi.org/10.5061/dryad.1d28m	Blaze Star
Jork	Observation	Jork_TechloVan	Sweet_cherry_phenology_data_1978-2015.xlsx	Dryad Digital Repository	doi:10.5061/dryad.1d28m	http://dx.doi.org/10.5061/dryad.1d28m	TechloVan
Jork	Observation	Jork_Kordia	Sweet_cherry_phenology_data_1978-2015.xlsx	Dryad Digital Repository	doi:10.5061/dryad.1d28m	http://dx.doi.org/10.5061/dryad.1d28m	Kordia
Jork	Observation	Jork_Celeste Sumpaca	Sweet_cherry_phenology_data_1978-2015.xlsx	Dryad Digital Repository	doi:10.5061/dryad.1d28m	http://dx.doi.org/10.5061/dryad.1d28m	Celeste Sumpaca
Jork	Observation	Jork_Ulster	Sweet_cherry_phenology_data_1978-2015.xlsx	Dryad Digital Repository	doi:10.5061/dryad.1d28m	http://dx.doi.org/10.5061/dryad.1d28m	Ulster
Jork	Observation	Jork_Adelise	Sweet_cherry_phenology_data_1978-2015.xlsx	Dryad Digital Repository	doi:10.5061/dryad.1d28m	http://dx.doi.org/10.5061/dryad.1d28m	Adelise
Jork	Observation	Jork_Somerset	Sweet_cherry_phenology_data_1978-2015.xlsx	Dryad Digital Repository	doi:10.5061/dryad.1d28m	http://dx.doi.org/10.5061/dryad.1d28m	Somerset
Jork	Observation	Jork_New Star	Sweet_cherry_phenology_data_1978-2015.xlsx	Dryad Digital Repository	doi:10.5061/dryad.1d28m	http://dx.doi.org/10.5061/dryad.1d28m	New Star
Jork	Observation	Jork_Samba Sumste	Sweet_cherry_phenology_data_1978-2015.xlsx	Dryad Digital Repository	doi:10.5061/dryad.1d28m	http://dx.doi.org/10.5061/dryad.1d28m	Samba Sumste
Jork	Observation	Jork_Adriana	Sweet_cherry_phenology_data_1978-2015.xlsx	Dryad Digital Repository	doi:10.5061/dryad.1d28m	http://dx.doi.org/10.5061/dryad.1d28m	Adriana
Jork	Observation	Jork_Stark Hardy Giant	Sweet_cherry_phenology_data_1978-2015.xlsx	Dryad Digital Repository	doi:10.5061/dryad.1d28m	http://dx.doi.org/10.5061/dryad.1d28m	Stark Hardy Giant
Jork	Observation	Jork_Symphony	Sweet_cherry_phenology_data_1978-2015.xlsx	Dryad Digital Repository	doi:10.5061/dryad.1d28m	http://dx.doi.org/10.5061/dryad.1d28m	Symphony
Jork	Observation	Jork_Earlise Rivedel	Sweet_cherry_phenology_data_1978-2015.xlsx	Dryad Digital Repository	doi:10.5061/dryad.1d28m	http://dx.doi.org/10.5061/dryad.1d28m	Earlise Rivedel
Jork	Observation	Jork_Regina	Sweet_cherry_phenology_data_1978-2015.xlsx	Dryad Digital Repository	doi:10.5061/dryad.1d28m	http://dx.doi.org/10.5061/dryad.1d28m	Regina
Jork	Observation	Jork_Hedelfingen	Sweet_cherry_phenology_data_1978-2015.xlsx	Dryad Digital Repository	doi:10.5061/dryad.1d28m	http://dx.doi.org/10.5061/dryad.1d28m	Hedelfingen
Jork	Observation	Jork_Lambert	Sweet_cherry_phenology_data_1978-2015.xlsx	Dryad Digital Repository	doi:10.5061/dryad.1d28m	http://dx.doi.org/10.5061/dryad.1d28m	Lambert
Jork	Observation	Jork_Rubin	Sweet_cherry_phenology_data_1978-2015.xlsx	Dryad Digital Repository	doi:10.5061/dryad.1d28m	http://dx.doi.org/10.5061/dryad.1d28m	Rubin
Jork	Observation	Jork_Chelan	Sweet_cherry_phenology_data_1978-2015.xlsx	Dryad Digital Repository	doi:10.5061/dryad.1d28m	http://dx.doi.org/10.5061/dryad.1d28m	Chelan
Jork	Observation	Jork_Black Star	Sweet_cherry_phenology_data_1978-2015.xlsx	Dryad Digital Repository	doi:10.5061/dryad.1d28m	http://dx.doi.org/10.5061/dryad.1d28m	Black Star
Jork	Observation	Jork_Ferpact	Sweet_cherry_phenology_data_1978-2015.xlsx	Dryad Digital Repository	doi:10.5061/dryad.1d28m	http://dx.doi.org/10.5061/dryad.1d28m	Ferpact
Jork	Observation	Jork_Aida	Sweet_cherry_phenology_data_1978-2015.xlsx	Dryad Digital Repository	doi:10.5061/dryad.1d28m	http://dx.doi.org/10.5061/dryad.1d28m	Aida
Jork	Observation	Jork_Francesca	Sweet_cherry_phenology_data_1978-2015.xlsx	Dryad Digital Repository	doi:10.5061/dryad.1d28m	http://dx.doi.org/10.5061/dryad.1d28m	Francesca
Jork	Observation	Jork_Vittoria	Sweet_cherry_phenology_data_1978-2015.xlsx	Dryad Digital Repository	doi:10.5061/dryad.1d28m	http://dx.doi.org/10.5061/dryad.1d28m	Vittoria
Jork	Observation	Jork_Guillaume	Sweet_cherry_phenology_data_1978-2015.xlsx	Dryad Digital Repository	doi:10.5061/dryad.1d28m	http://dx.doi.org/10.5061/dryad.1d28m	Guillaume
Jork	Observation	Jork_Vega	Sweet_cherry_phenology_data_1978-2015.xlsx	Dryad Digital Repository	doi:10.5061/dryad.1d28m	http://dx.doi.org/10.5061/dryad.1d28m	Vega
Jork	Observation	Jork_Sam	Sweet_cherry_phenology_data_1978-2015.xlsx	Dryad Digital Repository	doi:10.5061/dryad.1d28m	http://dx.doi.org/10.5061/dryad.1d28m	Sam
Jork	Observation	Jork_Coralise Gardel	Sweet_cherry_phenology_data_1978-2015.xlsx	Dryad Digital Repository	doi:10.5061/dryad.1d28m	http://dx.doi.org/10.5061/dryad.1d28m	Coralise Gardel
Jork	Observation	Jork_Grace Star	Sweet_cherry_phenology_data_1978-2015.xlsx	Dryad Digital Repository	doi:10.5061/dryad.1d28m	http://dx.doi.org/10.5061/dryad.1d28m	Grace Star
Jork	Observation	Jork_New Moon Sumini	Sweet_cherry_phenology_data_1978-2015.xlsx	Dryad Digital Repository	doi:10.5061/dryad.1d28m	http://dx.doi.org/10.5061/dryad.1d28m	New Moon Sumini
Jork	Observation	Jork_Boambe de Cotnari	Sweet_cherry_phenology_data_1978-2015.xlsx	Dryad Digital Repository	doi:10.5061/dryad.1d28m	http://dx.doi.org/10.5061/dryad.1d28m	Boambe de Cotnari
Jork	Observation	Jork_Van	Sweet_cherry_phenology_data_1978-2015.xlsx	Dryad Digital Repository	doi:10.5061/dryad.1d28m	http://dx.doi.org/10.5061/dryad.1d28m	Van
Jork	Observation	Jork_Fernier	Sweet_cherry_phenology_data_1978-2015.xlsx	Dryad Digital Repository	doi:10.5061/dryad.1d28m	http://dx.doi.org/10.5061/dryad.1d28m	Fernier
Jork	Observation	Jork_Summit	Sweet_cherry_phenology_data_1978-2015.xlsx	Dryad Digital Repository	doi:10.5061/dryad.1d28m	http://dx.doi.org/10.5061/dryad.1d28m	Summit
Jork	Observation	Jork_Verdel Ferbolus	Sweet_cherry_phenology_data_1978-2015.xlsx	Dryad Digital Repository	doi:10.5061/dryad.1d28m	http://dx.doi.org/10.5061/dryad.1d28m	Verdel Ferbolus
Jork	Observation	Jork_Sumbola	Sweet_cherry_phenology_data_1978-2015.xlsx	Dryad Digital Repository	doi:10.5061/dryad.1d28m	http://dx.doi.org/10.5061/dryad.1d28m	Sumbola
Jork	Observation	Jork_Giorgia	Sweet_cherry_phenology_data_1978-2015.xlsx	Dryad Digital Repository	doi:10.5061/dryad.1d28m	http://dx.doi.org/10.5061/dryad.1d28m	Giorgia
Jork	Observation	Jork_Vanda	Sweet_cherry_phenology_data_1978-2015.xlsx	Dryad Digital Repository	doi:10.5061/dryad.1d28m	http://dx.doi.org/10.5061/dryad.1d28m	Vanda
Jork	Observation	Jork_Garnet	Sweet_cherry_phenology_data_1978-2015.xlsx	Dryad Digital Repository	doi:10.5061/dryad.1d28m	http://dx.doi.org/10.5061/dryad.1d28m	Garnet
Jork	Observation	Jork_Bellise Bedel	Sweet_cherry_phenology_data_1978-2015.xlsx	Dryad Digital Repository	doi:10.5061/dryad.1d28m	http://dx.doi.org/10.5061/dryad.1d28m	Bellise Bedel
Jork	Observation	Jork_Noire de Meched	Sweet_cherry_phenology_data_1978-2015.xlsx	Dryad Digital Repository	doi:10.5061/dryad.1d28m	http://dx.doi.org/10.5061/dryad.1d28m	Noire de Meched
Jork	Observation	Jork_Annabella	Sweet_cherry_phenology_data_1978-2015.xlsx	Dryad Digital Repository	doi:10.5061/dryad.1d28m	http://dx.doi.org/10.5061/dryad.1d28m	Annabella
Jork	Observation	Jork_Sylvia	Sweet_cherry_phenology_data_1978-2015.xlsx	Dryad Digital Repository	doi:10.5061/dryad.1d28m	http://dx.doi.org/10.5061/dryad.1d28m	Sylvia
Jork	Observation	Jork_Margit	Sweet_cherry_phenology_data_1978-2015.xlsx	Dryad Digital Repository	doi:10.5061/dryad.1d28m	http://dx.doi.org/10.5061/dryad.1d28m	Margit
Jork	Observation	Jork_Santina	Sweet_cherry_phenology_data_1978-2015.xlsx	Dryad Digital Repository	doi:10.5061/dryad.1d28m	http://dx.doi.org/10.5061/dryad.1d28m	Santina
Jork	Observation	Jork_Feria	Sweet_cherry_phenology_data_1978-2015.xlsx	Dryad Digital Repository	doi:10.5061/dryad.1d28m	http://dx.doi.org/10.5061/dryad.1d28m	Feria
Jork	Observation	Jork_Kavics	Sweet_cherry_phenology_data_1978-2015.xlsx	Dryad Digital Repository	doi:10.5061/dryad.1d28m	http://dx.doi.org/10.5061/dryad.1d28m	Kavics
Jork	Observation	Jork_Canada Giant Sumgita	Sweet_cherry_phenology_data_1978-2015.xlsx	Dryad Digital Repository	doi:10.5061/dryad.1d28m	http://dx.doi.org/10.5061/dryad.1d28m	Canada Giant Sumgita
Jork	Observation	Jork_Skeena	Sweet_cherry_phenology_data_1978-2015.xlsx	Dryad Digital Repository	doi:10.5061/dryad.1d28m	http://dx.doi.org/10.5061/dryad.1d28m	Skeena
Jork	Observation	Jork_Ferobri	Sweet_cherry_phenology_data_1978-2015.xlsx	Dryad Digital Repository	doi:10.5061/dryad.1d28m	http://dx.doi.org/10.5061/dryad.1d28m	Ferobri
Jork	Observation	Jork_Brooks	Sweet_cherry_phenology_data_1978-2015.xlsx	Dryad Digital Repository	doi:10.5061/dryad.1d28m	http://dx.doi.org/10.5061/dryad.1d28m	Brooks
Jork	Observation	Jork_Burlat	Sweet_cherry_phenology_data_1978-2015.xlsx	Dryad Digital Repository	doi:10.5061/dryad.1d28m	http://dx.doi.org/10.5061/dryad.1d28m	Burlat
Jork	Observation	Jork_Primulat Ferprime	Sweet_cherry_phenology_data_1978-2015.xlsx	Dryad Digital Repository	doi:10.5061/dryad.1d28m	http://dx.doi.org/10.5061/dryad.1d28m	Primulat Ferprime
Jork	Observation	Jorkmosa	Sweet_cherry_phenology_data_1978-2015.xlsx	Dryad Digital Repository	doi:10.5061/dryad.1d28m	http://dx.doi.org/10.5061/dryad.1d28m	Namosa
Jork	Observation	Jork_Cashmere	Sweet_cherry_phenology_data_1978-2015.xlsx	Dryad Digital Repository	doi:10.5061/dryad.1d28m	http://dx.doi.org/10.5061/dryad.1d28m	Cashmere
Jork	Observation	Jork_Sandra Rose	Sweet_cherry_phenology_data_1978-2015.xlsx	Dryad Digital Repository	doi:10.5061/dryad.1d28m	http://dx.doi.org/10.5061/dryad.1d28m	Sandra Rose
Jork	Observation	Jork_Alex	Sweet_cherry_phenology_data_1978-2015.xlsx	Dryad Digital Repository	doi:10.5061/dryad.1d28m	http://dx.doi.org/10.5061/dryad.1d28m	Alex
Jork	Observation	Jork_Ferpin	Sweet_cherry_phenology_data_1978-2015.xlsx	Dryad Digital Repository	doi:10.5061/dryad.1d28m	http://dx.doi.org/10.5061/dryad.1d28m	Ferpin
Jork	Observation	Jork_Satin Sumele	Sweet_cherry_phenology_data_1978-2015.xlsx	Dryad Digital Repository	doi:10.5061/dryad.1d28m	http://dx.doi.org/10.5061/dryad.1d28m	Satin Sumele
Jork	Observation	Jork_Bigalise Enjidel	Sweet_cherry_phenology_data_1978-2015.xlsx	Dryad Digital Repository	doi:10.5061/dryad.1d28m	http://dx.doi.org/10.5061/dryad.1d28m	Bigalise Enjidel
Jork	Observation	Jork_Starkrimson	Sweet_cherry_phenology_data_1978-2015.xlsx	Dryad Digital Repository	doi:10.5061/dryad.1d28m	http://dx.doi.org/10.5061/dryad.1d28m	Starkrimson
Jork	Observation	Jork_Glacier	Sweet_cherry_phenology_data_1978-2015.xlsx	Dryad Digital Repository	doi:10.5061/dryad.1d28m	http://dx.doi.org/10.5061/dryad.1d28m	Glacier
Jork	Observation	Jork_Linda	Sweet_cherry_phenology_data_1978-2015.xlsx	Dryad Digital Repository	doi:10.5061/dryad.1d28m	http://dx.doi.org/10.5061/dryad.1d28m	Linda
Jork	Observation	Jork_Fertard	Sweet_cherry_phenology_data_1978-2015.xlsx	Dryad Digital Repository	doi:10.5061/dryad.1d28m	http://dx.doi.org/10.5061/dryad.1d28m	Fertard
Jork	Observation	Jork_Cristalina Sumnue	Sweet_cherry_phenology_data_1978-2015.xlsx	Dryad Digital Repository	doi:10.5061/dryad.1d28m	http://dx.doi.org/10.5061/dryad.1d28m	Cristalina Sumnue
Jork	Observation	Jork_Sovereign	Sweet_cherry_phenology_data_1978-2015.xlsx	Dryad Digital Repository	doi:10.5061/dryad.1d28m	http://dx.doi.org/10.5061/dryad.1d28m	Sovereign
Jork	Observation	Jork_Rainier	Sweet_cherry_phenology_data_1978-2015.xlsx	Dryad Digital Repository	doi:10.5061/dryad.1d28m	http://dx.doi.org/10.5061/dryad.1d28m	Rainier
Jork	Observation	Jork_Firm Red Marim	Sweet_cherry_phenology_data_1978-2015.xlsx	Dryad Digital Repository	doi:10.5061/dryad.1d28m	http://dx.doi.org/10.5061/dryad.1d28m	Firm Red Marim
Jork	Observation	Jork_Early red Maraly	Sweet_cherry_phenology_data_1978-2015.xlsx	Dryad Digital Repository	doi:10.5061/dryad.1d28m	http://dx.doi.org/10.5061/dryad.1d28m	Early red Maraly
Jumilla	Observation	Jumilla_Symphony	Sweet_cherry_phenology_data_1978-2015.xlsx	Dryad Digital Repository	doi:10.5061/dryad.1d28m	http://dx.doi.org/10.5061/dryad.1d28m	Symphony
Jumilla	Observation	Jumilla_Sweetheart Sumtare	Sweet_cherry_phenology_data_1978-2015.xlsx	Dryad Digital Repository	doi:10.5061/dryad.1d28m	http://dx.doi.org/10.5061/dryad.1d28m	Sweetheart Sumtare
Jumilla	Observation	Jumilla_Skeena	Sweet_cherry_phenology_data_1978-2015.xlsx	Dryad Digital Repository	doi:10.5061/dryad.1d28m	http://dx.doi.org/10.5061/dryad.1d28m	Skeena
Jumilla	Observation	Jumilla_Van	Sweet_cherry_phenology_data_1978-2015.xlsx	Dryad Digital Repository	doi:10.5061/dryad.1d28m	http://dx.doi.org/10.5061/dryad.1d28m	Van
Jumilla	Observation	Jumilla_Duroni 3	Sweet_cherry_phenology_data_1978-2015.xlsx	Dryad Digital Repository	doi:10.5061/dryad.1d28m	http://dx.doi.org/10.5061/dryad.1d28m	Duroni 3
Jumilla	Observation	Jumilla_Lapins	Sweet_cherry_phenology_data_1978-2015.xlsx	Dryad Digital Repository	doi:10.5061/dryad.1d28m	http://dx.doi.org/10.5061/dryad.1d28m	Lapins
Jumilla	Observation	Jumilla_Katalin	Sweet_cherry_phenology_data_1978-2015.xlsx	Dryad Digital Repository	doi:10.5061/dryad.1d28m	http://dx.doi.org/10.5061/dryad.1d28m	Katalin
Jumilla	Observation	Jumilla_Sonata Sumleta	Sweet_cherry_phenology_data_1978-2015.xlsx	Dryad Digital Repository	doi:10.5061/dryad.1d28m	http://dx.doi.org/10.5061/dryad.1d28m	Sonata Sumleta
Jumilla	Observation	Jumilla_Lala Star	Sweet_cherry_phenology_data_1978-2015.xlsx	Dryad Digital Repository	doi:10.5061/dryad.1d28m	http://dx.doi.org/10.5061/dryad.1d28m	Lala Star
Jumilla	Observation	Jumilla_Arcina Fercer	Sweet_cherry_phenology_data_1978-2015.xlsx	Dryad Digital Repository	doi:10.5061/dryad.1d28m	http://dx.doi.org/10.5061/dryad.1d28m	Arcina Fercer
Jumilla	Observation	Jumilla_Canada Giant Sumgita	Sweet_cherry_phenology_data_1978-2015.xlsx	Dryad Digital Repository	doi:10.5061/dryad.1d28m	http://dx.doi.org/10.5061/dryad.1d28m	Canada Giant Sumgita
Jumilla	Observation	Jumilla_Kavics	Sweet_cherry_phenology_data_1978-2015.xlsx	Dryad Digital Repository	doi:10.5061/dryad.1d28m	http://dx.doi.org/10.5061/dryad.1d28m	Kavics
Jumilla	Observation	Jumilla_New Moon Sumini	Sweet_cherry_phenology_data_1978-2015.xlsx	Dryad Digital Repository	doi:10.5061/dryad.1d28m	http://dx.doi.org/10.5061/dryad.1d28m	New Moon Sumini
Jumilla	Observation	Jumilla_Cristalina Sumnue	Sweet_cherry_phenology_data_1978-2015.xlsx	Dryad Digital Repository	doi:10.5061/dryad.1d28m	http://dx.doi.org/10.5061/dryad.1d28m	Cristalina Sumnue
Jumilla	Observation	Jumilla_Satin Sumele	Sweet_cherry_phenology_data_1978-2015.xlsx	Dryad Digital Repository	doi:10.5061/dryad.1d28m	http://dx.doi.org/10.5061/dryad.1d28m	Satin Sumele
Jumilla	Observation	Jumilla_Bing	Sweet_cherry_phenology_data_1978-2015.xlsx	Dryad Digital Repository	doi:10.5061/dryad.1d28m	http://dx.doi.org/10.5061/dryad.1d28m	Bing
Jumilla	Observation	Jumilla_Sylvia	Sweet_cherry_phenology_data_1978-2015.xlsx	Dryad Digital Repository	doi:10.5061/dryad.1d28m	http://dx.doi.org/10.5061/dryad.1d28m	Sylvia
Jumilla	Observation	Jumilla_Somerset	Sweet_cherry_phenology_data_1978-2015.xlsx	Dryad Digital Repository	doi:10.5061/dryad.1d28m	http://dx.doi.org/10.5061/dryad.1d28m	Somerset
Jumilla	Observation	Jumilla_Simcoe Probla	Sweet_cherry_phenology_data_1978-2015.xlsx	Dryad Digital Repository	doi:10.5061/dryad.1d28m	http://dx.doi.org/10.5061/dryad.1d28m	Simcoe Probla
Jumilla	Observation	Jumilla_Black Star	Sweet_cherry_phenology_data_1978-2015.xlsx	Dryad Digital Repository	doi:10.5061/dryad.1d28m	http://dx.doi.org/10.5061/dryad.1d28m	Black Star
Jumilla	Observation	Jumilla_Grace Star	Sweet_cherry_phenology_data_1978-2015.xlsx	Dryad Digital Repository	doi:10.5061/dryad.1d28m	http://dx.doi.org/10.5061/dryad.1d28m	Grace Star
Jumilla	Observation	Jumilla_Ruby Maru	Sweet_cherry_phenology_data_1978-2015.xlsx	Dryad Digital Repository	doi:10.5061/dryad.1d28m	http://dx.doi.org/10.5061/dryad.1d28m	Ruby Maru
Jumilla	Observation	Jumilla_Blaze Star	Sweet_cherry_phenology_data_1978-2015.xlsx	Dryad Digital Repository	doi:10.5061/dryad.1d28m	http://dx.doi.org/10.5061/dryad.1d28m	Blaze Star
Jumilla	Observation	Jumilla_Celeste Sumpaca	Sweet_cherry_phenology_data_1978-2015.xlsx	Dryad Digital Repository	doi:10.5061/dryad.1d28m	http://dx.doi.org/10.5061/dryad.1d28m	Celeste Sumpaca
Jumilla	Observation	Jumilla_Chelan	Sweet_cherry_phenology_data_1978-2015.xlsx	Dryad Digital Repository	doi:10.5061/dryad.1d28m	http://dx.doi.org/10.5061/dryad.1d28m	Chelan
Jumilla	Observation	Jumilla_New Star	Sweet_cherry_phenology_data_1978-2015.xlsx	Dryad Digital Repository	doi:10.5061/dryad.1d28m	http://dx.doi.org/10.5061/dryad.1d28m	New Star
Jumilla	Observation	Jumilla_Cashmere	Sweet_cherry_phenology_data_1978-2015.xlsx	Dryad Digital Repository	doi:10.5061/dryad.1d28m	http://dx.doi.org/10.5061/dryad.1d28m	Cashmere
Jumilla	Observation	Jumilla_Giorgia	Sweet_cherry_phenology_data_1978-2015.xlsx	Dryad Digital Repository	doi:10.5061/dryad.1d28m	http://dx.doi.org/10.5061/dryad.1d28m	Giorgia
Jumilla	Observation	Jumilla_Glacier	Sweet_cherry_phenology_data_1978-2015.xlsx	Dryad Digital Repository	doi:10.5061/dryad.1d28m	http://dx.doi.org/10.5061/dryad.1d28m	Glacier
Jumilla	Observation	Jumilla_Santina	Sweet_cherry_phenology_data_1978-2015.xlsx	Dryad Digital Repository	doi:10.5061/dryad.1d28m	http://dx.doi.org/10.5061/dryad.1d28m	Santina
Jumilla	Observation	Jumilla_Brooks	Sweet_cherry_phenology_data_1978-2015.xlsx	Dryad Digital Repository	doi:10.5061/dryad.1d28m	http://dx.doi.org/10.5061/dryad.1d28m	Brooks
Jumilla	Observation	Jumilla_Garnet	Sweet_cherry_phenology_data_1978-2015.xlsx	Dryad Digital Repository	doi:10.5061/dryad.1d28m	http://dx.doi.org/10.5061/dryad.1d28m	Garnet
Jumilla	Observation	Jumilla_Sweet Early	Sweet_cherry_phenology_data_1978-2015.xlsx	Dryad Digital Repository	doi:10.5061/dryad.1d28m	http://dx.doi.org/10.5061/dryad.1d28m	Sweet Early
Jumilla	Observation	Jumilla_Burlat	Sweet_cherry_phenology_data_1978-2015.xlsx	Dryad Digital Repository	doi:10.5061/dryad.1d28m	http://dx.doi.org/10.5061/dryad.1d28m	Burlat
Jumilla	Observation	Jumilla_Primulat Ferprime	Sweet_cherry_phenology_data_1978-2015.xlsx	Dryad Digital Repository	doi:10.5061/dryad.1d28m	http://dx.doi.org/10.5061/dryad.1d28m	Primulat Ferprime
Jumilla	Observation	Jumilla_Cristobalina	Sweet_cherry_phenology_data_1978-2015.xlsx	Dryad Digital Repository	doi:10.5061/dryad.1d28m	http://dx.doi.org/10.5061/dryad.1d28m	Cristobalina
Montauban	Observation	Montauban_Burlat_V370	Sweet_cherry_phenology_data_1978-2015.xlsx	Dryad Digital Repository	doi:10.5061/dryad.1d28m	http://dx.doi.org/10.5061/dryad.1d28m	Burlat	V370
Montauban	Observation	Montauban_Regina_V2868	Sweet_cherry_phenology_data_1978-2015.xlsx	Dryad Digital Repository	doi:10.5061/dryad.1d28m	http://dx.doi.org/10.5061/dryad.1d28m	Regina	V2868
Montauban	Observation	Montauban_Satin Sumele_V2939	Sweet_cherry_phenology_data_1978-2015.xlsx	Dryad Digital Repository	doi:10.5061/dryad.1d28m	http://dx.doi.org/10.5061/dryad.1d28m	Satin Sumele	V2939
Montauban	Observation	Montauban_Summit_V2017	Sweet_cherry_phenology_data_1978-2015.xlsx	Dryad Digital Repository	doi:10.5061/dryad.1d28m	http://dx.doi.org/10.5061/dryad.1d28m	Summit	V2017
Montauban	Observation	Montauban_Bellise Bedel_V3821	Sweet_cherry_phenology_data_1978-2015.xlsx	Dryad Digital Repository	doi:10.5061/dryad.1d28m	http://dx.doi.org/10.5061/dryad.1d28m	Bellise Bedel	V3821
Montauban	Observation	Montauban_Ferlizac_V3112	Sweet_cherry_phenology_data_1978-2015.xlsx	Dryad Digital Repository	doi:10.5061/dryad.1d28m	http://dx.doi.org/10.5061/dryad.1d28m	Ferlizac	V3112
Montauban	Observation	Montauban_Fermina_V3122	Sweet_cherry_phenology_data_1978-2015.xlsx	Dryad Digital Repository	doi:10.5061/dryad.1d28m	http://dx.doi.org/10.5061/dryad.1d28m	Fermina	V3122
Montauban	Observation	Montauban_Fertille_V3476	Sweet_cherry_phenology_data_1978-2015.xlsx	Dryad Digital Repository	doi:10.5061/dryad.1d28m	http://dx.doi.org/10.5061/dryad.1d28m	Fertille	V3476
Montauban	Observation	Montauban_Folfer_V3387	Sweet_cherry_phenology_data_1978-2015.xlsx	Dryad Digital Repository	doi:10.5061/dryad.1d28m	http://dx.doi.org/10.5061/dryad.1d28m	Folfer	V3387
Montauban	Observation	Montauban_Rainier_V1931	Sweet_cherry_phenology_data_1978-2015.xlsx	Dryad Digital Repository	doi:10.5061/dryad.1d28m	http://dx.doi.org/10.5061/dryad.1d28m	Rainier	V1931
Montauban	Observation	Montauban_Starblush_V3269	Sweet_cherry_phenology_data_1978-2015.xlsx	Dryad Digital Repository	doi:10.5061/dryad.1d28m	http://dx.doi.org/10.5061/dryad.1d28m	Starblush	V3269
Montauban	Observation	Montauban_TechloVan_V3009	Sweet_cherry_phenology_data_1978-2015.xlsx	Dryad Digital Repository	doi:10.5061/dryad.1d28m	http://dx.doi.org/10.5061/dryad.1d28m	TechloVan	V3009
Montauban	Observation	Montauban_Ferobri_V3223	Sweet_cherry_phenology_data_1978-2015.xlsx	Dryad Digital Repository	doi:10.5061/dryad.1d28m	http://dx.doi.org/10.5061/dryad.1d28m	Ferobri	V3223
Montauban	Observation	Montauban_Fertard_V3382	Sweet_cherry_phenology_data_1978-2015.xlsx	Dryad Digital Repository	doi:10.5061/dryad.1d28m	http://dx.doi.org/10.5061/dryad.1d28m	Fertard	V3382
Montauban	Observation	Montauban_Staccato_V3430	Sweet_cherry_phenology_data_1978-2015.xlsx	Dryad Digital Repository	doi:10.5061/dryad.1d28m	http://dx.doi.org/10.5061/dryad.1d28m	Staccato	V3430
Montauban	Observation	Montauban_Black Star_V3576	Sweet_cherry_phenology_data_1978-2015.xlsx	Dryad Digital Repository	doi:10.5061/dryad.1d28m	http://dx.doi.org/10.5061/dryad.1d28m	Black Star	V3576
Montauban	Observation	Montauban_Ferdiva_V3115	Sweet_cherry_phenology_data_1978-2015.xlsx	Dryad Digital Repository	doi:10.5061/dryad.1d28m	http://dx.doi.org/10.5061/dryad.1d28m	Ferdiva	V3115
Montauban	Observation	Montauban_Grace Star_V3574	Sweet_cherry_phenology_data_1978-2015.xlsx	Dryad Digital Repository	doi:10.5061/dryad.1d28m	http://dx.doi.org/10.5061/dryad.1d28m	Grace Star	V3574
Montauban	Observation	Montauban_Ziraat_V3675	Sweet_cherry_phenology_data_1978-2015.xlsx	Dryad Digital Repository	doi:10.5061/dryad.1d28m	http://dx.doi.org/10.5061/dryad.1d28m	Ziraat	V3675
Montauban	Observation	Montauban_Ferdouce_V3239	Sweet_cherry_phenology_data_1978-2015.xlsx	Dryad Digital Repository	doi:10.5061/dryad.1d28m	http://dx.doi.org/10.5061/dryad.1d28m	Ferdouce	V3239
Montauban	Observation	Montauban_Poisdel_V2890	Sweet_cherry_phenology_data_1978-2015.xlsx	Dryad Digital Repository	doi:10.5061/dryad.1d28m	http://dx.doi.org/10.5061/dryad.1d28m	Poisdel	V2890
Montauban	Observation	Montauban_Rainier Sport_V3687	Sweet_cherry_phenology_data_1978-2015.xlsx	Dryad Digital Repository	doi:10.5061/dryad.1d28m	http://dx.doi.org/10.5061/dryad.1d28m	Rainier Sport	V3687
Montauban	Observation	Montauban_Emperor Francis_V3291	Sweet_cherry_phenology_data_1978-2015.xlsx	Dryad Digital Repository	doi:10.5061/dryad.1d28m	http://dx.doi.org/10.5061/dryad.1d28m	Emperor Francis	V3291
Montauban	Observation	Montauban_Imperiale_V2865	Sweet_cherry_phenology_data_1978-2015.xlsx	Dryad Digital Repository	doi:10.5061/dryad.1d28m	http://dx.doi.org/10.5061/dryad.1d28m	Imperiale	V2865
Montauban	Observation	Montauban_Belge_V3768	Sweet_cherry_phenology_data_1978-2015.xlsx	Dryad Digital Repository	doi:10.5061/dryad.1d28m	http://dx.doi.org/10.5061/dryad.1d28m	Belge	V3768
Montauban	Observation	Montauban_Sweetheart Sumtare_V2465	Sweet_cherry_phenology_data_1978-2015.xlsx	Dryad Digital Repository	doi:10.5061/dryad.1d28m	http://dx.doi.org/10.5061/dryad.1d28m	Sweetheart Sumtare	V2465
Montauban	Observation	Montauban_Sweetheart Sumtare_V3502	Sweet_cherry_phenology_data_1978-2015.xlsx	Dryad Digital Repository	doi:10.5061/dryad.1d28m	http://dx.doi.org/10.5061/dryad.1d28m	Sweetheart Sumtare	V3502
Montauban	Observation	Montauban_Feria_V3386	Sweet_cherry_phenology_data_1978-2015.xlsx	Dryad Digital Repository	doi:10.5061/dryad.1d28m	http://dx.doi.org/10.5061/dryad.1d28m	Feria	V3386
Montauban	Observation	Montauban_Ferpin_V3368	Sweet_cherry_phenology_data_1978-2015.xlsx	Dryad Digital Repository	doi:10.5061/dryad.1d28m	http://dx.doi.org/10.5061/dryad.1d28m	Ferpin	V3368
Montauban	Observation	Montauban_Delice de malicorne Agoudel_V3300	Sweet_cherry_phenology_data_1978-2015.xlsx	Dryad Digital Repository	doi:10.5061/dryad.1d28m	http://dx.doi.org/10.5061/dryad.1d28m	Delice de malicorne Agoudel	V3300
Obernai	Observation	Obernai_Burlat_V370	Sweet_cherry_phenology_data_1978-2015.xlsx	Dryad Digital Repository	doi:10.5061/dryad.1d28m	http://dx.doi.org/10.5061/dryad.1d28m	Burlat	V370
Obernai	Observation	Obernai_Fertard_V3382	Sweet_cherry_phenology_data_1978-2015.xlsx	Dryad Digital Repository	doi:10.5061/dryad.1d28m	http://dx.doi.org/10.5061/dryad.1d28m	Fertard	V3382
Obernai	Observation	Obernai_Skeena_V3822	Sweet_cherry_phenology_data_1978-2015.xlsx	Dryad Digital Repository	doi:10.5061/dryad.1d28m	http://dx.doi.org/10.5061/dryad.1d28m	Skeena	V3822
Obernai	Observation	Obernai_Staccato_V3430	Sweet_cherry_phenology_data_1978-2015.xlsx	Dryad Digital Repository	doi:10.5061/dryad.1d28m	http://dx.doi.org/10.5061/dryad.1d28m	Staccato	V3430
Obernai	Observation	Obernai_Black Star_V3576	Sweet_cherry_phenology_data_1978-2015.xlsx	Dryad Digital Repository	doi:10.5061/dryad.1d28m	http://dx.doi.org/10.5061/dryad.1d28m	Black Star	V3576
Obernai	Observation	Obernai_Ferdouce_V3239	Sweet_cherry_phenology_data_1978-2015.xlsx	Dryad Digital Repository	doi:10.5061/dryad.1d28m	http://dx.doi.org/10.5061/dryad.1d28m	Ferdouce	V3239
Obernai	Observation	Obernai_Ferlizac_V3868	Sweet_cherry_phenology_data_1978-2015.xlsx	Dryad Digital Repository	doi:10.5061/dryad.1d28m	http://dx.doi.org/10.5061/dryad.1d28m	Ferlizac	V3868
Obernai	Observation	Obernai_Ziraat_V3675	Sweet_cherry_phenology_data_1978-2015.xlsx	Dryad Digital Repository	doi:10.5061/dryad.1d28m	http://dx.doi.org/10.5061/dryad.1d28m	Ziraat	V3675
Obernai	Observation	Obernai_Fertille_V3476	Sweet_cherry_phenology_data_1978-2015.xlsx	Dryad Digital Repository	doi:10.5061/dryad.1d28m	http://dx.doi.org/10.5061/dryad.1d28m	Fertille	V3476
Obernai	Observation	Obernai_Folfer_V3387	Sweet_cherry_phenology_data_1978-2015.xlsx	Dryad Digital Repository	doi:10.5061/dryad.1d28m	http://dx.doi.org/10.5061/dryad.1d28m	Folfer	V3387
Obernai	Observation	Obernai_Poisdel_V2890	Sweet_cherry_phenology_data_1978-2015.xlsx	Dryad Digital Repository	doi:10.5061/dryad.1d28m	http://dx.doi.org/10.5061/dryad.1d28m	Poisdel	V2890
Obernai	Observation	Obernai_Rainier Sport_V3687	Sweet_cherry_phenology_data_1978-2015.xlsx	Dryad Digital Repository	doi:10.5061/dryad.1d28m	http://dx.doi.org/10.5061/dryad.1d28m	Rainier Sport	V3687
Obernai	Observation	Obernai_Baia_V3967	Sweet_cherry_phenology_data_1978-2015.xlsx	Dryad Digital Repository	doi:10.5061/dryad.1d28m	http://dx.doi.org/10.5061/dryad.1d28m	Baia	V3967
Obernai	Observation	Obernai_Rainier_V1378	Sweet_cherry_phenology_data_1978-2015.xlsx	Dryad Digital Repository	doi:10.5061/dryad.1d28m	http://dx.doi.org/10.5061/dryad.1d28m	Rainier	V1378
Obernai	Observation	Obernai_Sonnet_V3501	Sweet_cherry_phenology_data_1978-2015.xlsx	Dryad Digital Repository	doi:10.5061/dryad.1d28m	http://dx.doi.org/10.5061/dryad.1d28m	Sonnet	V3501
Obernai	Observation	Obernai_Delice de malicorne Agoudel_V3300	Sweet_cherry_phenology_data_1978-2015.xlsx	Dryad Digital Repository	doi:10.5061/dryad.1d28m	http://dx.doi.org/10.5061/dryad.1d28m	Delice de malicorne Agoudel	V3300
Obernai	Observation	Obernai_Ferlizac_V3112	Sweet_cherry_phenology_data_1978-2015.xlsx	Dryad Digital Repository	doi:10.5061/dryad.1d28m	http://dx.doi.org/10.5061/dryad.1d28m	Ferlizac	V3112
Obernai	Observation	Obernai_Fermina_V3122	Sweet_cherry_phenology_data_1978-2015.xlsx	Dryad Digital Repository	doi:10.5061/dryad.1d28m	http://dx.doi.org/10.5061/dryad.1d28m	Fermina	V3122
Obernai	Observation	Obernai_Fernier_V2315	Sweet_cherry_phenology_data_1978-2015.xlsx	Dryad Digital Repository	doi:10.5061/dryad.1d28m	http://dx.doi.org/10.5061/dryad.1d28m	Fernier	V2315
Obernai	Observation	Obernai_Ferpact_V3396	Sweet_cherry_phenology_data_1978-2015.xlsx	Dryad Digital Repository	doi:10.5061/dryad.1d28m	http://dx.doi.org/10.5061/dryad.1d28m	Ferpact	V3396
Obernai	Observation	Obernai_Belge_V3768	Sweet_cherry_phenology_data_1978-2015.xlsx	Dryad Digital Repository	doi:10.5061/dryad.1d28m	http://dx.doi.org/10.5061/dryad.1d28m	Belge	V3768
Obernai	Observation	Obernai_Sweetheart Sumtare_V3502	Sweet_cherry_phenology_data_1978-2015.xlsx	Dryad Digital Repository	doi:10.5061/dryad.1d28m	http://dx.doi.org/10.5061/dryad.1d28m	Sweetheart Sumtare	V3502
Plovdiv	Observation	Plovdiv_Van	Sweet_cherry_phenology_data_1978-2015.xlsx	Dryad Digital Repository	doi:10.5061/dryad.1d28m	http://dx.doi.org/10.5061/dryad.1d28m	Van
Plovdiv	Observation	Plovdiv_Bing	Sweet_cherry_phenology_data_1978-2015.xlsx	Dryad Digital Repository	doi:10.5061/dryad.1d28m	http://dx.doi.org/10.5061/dryad.1d28m	Bing
Plovdiv	Observation	Plovdiv_Burlat	Sweet_cherry_phenology_data_1978-2015.xlsx	Dryad Digital Repository	doi:10.5061/dryad.1d28m	http://dx.doi.org/10.5061/dryad.1d28m	Burlat
Plovdiv	Observation	Plovdiv_Stella	Sweet_cherry_phenology_data_1978-2015.xlsx	Dryad Digital Repository	doi:10.5061/dryad.1d28m	http://dx.doi.org/10.5061/dryad.1d28m	Stella
Plovdiv	Observation	Plovdiv_Starkrimson	Sweet_cherry_phenology_data_1978-2015.xlsx	Dryad Digital Repository	doi:10.5061/dryad.1d28m	http://dx.doi.org/10.5061/dryad.1d28m	Starkrimson
Plovdiv	Observation	Plovdiv_Kordia	Sweet_cherry_phenology_data_1978-2015.xlsx	Dryad Digital Repository	doi:10.5061/dryad.1d28m	http://dx.doi.org/10.5061/dryad.1d28m	Kordia
Plovdiv	Observation	Plovdiv_Lapins	Sweet_cherry_phenology_data_1978-2015.xlsx	Dryad Digital Repository	doi:10.5061/dryad.1d28m	http://dx.doi.org/10.5061/dryad.1d28m	Lapins
Plovdiv	Observation	Plovdiv_Sunburst	Sweet_cherry_phenology_data_1978-2015.xlsx	Dryad Digital Repository	doi:10.5061/dryad.1d28m	http://dx.doi.org/10.5061/dryad.1d28m	Sunburst
St Epain	Observation	St Epain_Burlat_V370	Sweet_cherry_phenology_data_1978-2015.xlsx	Dryad Digital Repository	doi:10.5061/dryad.1d28m	http://dx.doi.org/10.5061/dryad.1d28m	Burlat	V370
St Epain	Observation	St Epain_Fermina_V3122	Sweet_cherry_phenology_data_1978-2015.xlsx	Dryad Digital Repository	doi:10.5061/dryad.1d28m	http://dx.doi.org/10.5061/dryad.1d28m	Fermina	V3122
St Epain	Observation	St Epain_Fertille_V3476	Sweet_cherry_phenology_data_1978-2015.xlsx	Dryad Digital Repository	doi:10.5061/dryad.1d28m	http://dx.doi.org/10.5061/dryad.1d28m	Fertille	V3476
St Epain	Observation	St Epain_Summit_V2017	Sweet_cherry_phenology_data_1978-2015.xlsx	Dryad Digital Repository	doi:10.5061/dryad.1d28m	http://dx.doi.org/10.5061/dryad.1d28m	Summit	V2017
St Epain	Observation	St Epain_TechloVan_V3009	Sweet_cherry_phenology_data_1978-2015.xlsx	Dryad Digital Repository	doi:10.5061/dryad.1d28m	http://dx.doi.org/10.5061/dryad.1d28m	TechloVan	V3009
St Epain	Observation	St Epain_Rubin_V2775	Sweet_cherry_phenology_data_1978-2015.xlsx	Dryad Digital Repository	doi:10.5061/dryad.1d28m	http://dx.doi.org/10.5061/dryad.1d28m	Rubin	V2775
St Epain	Observation	St Epain_Samba Sumste_V2699	Sweet_cherry_phenology_data_1978-2015.xlsx	Dryad Digital Repository	doi:10.5061/dryad.1d28m	http://dx.doi.org/10.5061/dryad.1d28m	Samba Sumste	V2699
St Epain	Observation	St Epain_Ferobri_V3223	Sweet_cherry_phenology_data_1978-2015.xlsx	Dryad Digital Repository	doi:10.5061/dryad.1d28m	http://dx.doi.org/10.5061/dryad.1d28m	Ferobri	V3223
St Epain	Observation	St Epain_Fertard_V3382	Sweet_cherry_phenology_data_1978-2015.xlsx	Dryad Digital Repository	doi:10.5061/dryad.1d28m	http://dx.doi.org/10.5061/dryad.1d28m	Fertard	V3382
St Epain	Observation	St Epain_Skeena_V3822	Sweet_cherry_phenology_data_1978-2015.xlsx	Dryad Digital Repository	doi:10.5061/dryad.1d28m	http://dx.doi.org/10.5061/dryad.1d28m	Skeena	V3822
St Epain	Observation	St Epain_Black Star_V3576	Sweet_cherry_phenology_data_1978-2015.xlsx	Dryad Digital Repository	doi:10.5061/dryad.1d28m	http://dx.doi.org/10.5061/dryad.1d28m	Black Star	V3576
St Epain	Observation	St Epain_Ferdiva_V3115	Sweet_cherry_phenology_data_1978-2015.xlsx	Dryad Digital Repository	doi:10.5061/dryad.1d28m	http://dx.doi.org/10.5061/dryad.1d28m	Ferdiva	V3115
St Epain	Observation	St Epain_Ferdouce_V3239	Sweet_cherry_phenology_data_1978-2015.xlsx	Dryad Digital Repository	doi:10.5061/dryad.1d28m	http://dx.doi.org/10.5061/dryad.1d28m	Ferdouce	V3239
St Epain	Observation	St Epain_Ferlizac_V3868	Sweet_cherry_phenology_data_1978-2015.xlsx	Dryad Digital Repository	doi:10.5061/dryad.1d28m	http://dx.doi.org/10.5061/dryad.1d28m	Ferlizac	V3868
St Epain	Observation	St Epain_Folfer_V3387	Sweet_cherry_phenology_data_1978-2015.xlsx	Dryad Digital Repository	doi:10.5061/dryad.1d28m	http://dx.doi.org/10.5061/dryad.1d28m	Folfer	V3387
St Epain	Observation	St Epain_Grace Star_V3574	Sweet_cherry_phenology_data_1978-2015.xlsx	Dryad Digital Repository	doi:10.5061/dryad.1d28m	http://dx.doi.org/10.5061/dryad.1d28m	Grace Star	V3574
St Epain	Observation	St Epain_Ziraat_V3675	Sweet_cherry_phenology_data_1978-2015.xlsx	Dryad Digital Repository	doi:10.5061/dryad.1d28m	http://dx.doi.org/10.5061/dryad.1d28m	Ziraat	V3675
St Epain	Observation	St Epain_Poisdel_V2890	Sweet_cherry_phenology_data_1978-2015.xlsx	Dryad Digital Repository	doi:10.5061/dryad.1d28m	http://dx.doi.org/10.5061/dryad.1d28m	Poisdel	V2890
St Epain	Observation	St Epain_Rainier Sport_V3687	Sweet_cherry_phenology_data_1978-2015.xlsx	Dryad Digital Repository	doi:10.5061/dryad.1d28m	http://dx.doi.org/10.5061/dryad.1d28m	Rainier Sport	V3687
St Epain	Observation	St Epain_Emperor Francis_V3291	Sweet_cherry_phenology_data_1978-2015.xlsx	Dryad Digital Repository	doi:10.5061/dryad.1d28m	http://dx.doi.org/10.5061/dryad.1d28m	Emperor Francis	V3291
St Epain	Observation	St Epain_Imperiale_V2865	Sweet_cherry_phenology_data_1978-2015.xlsx	Dryad Digital Repository	doi:10.5061/dryad.1d28m	http://dx.doi.org/10.5061/dryad.1d28m	Imperiale	V2865
St Epain	Observation	St Epain_Rainier_V1378	Sweet_cherry_phenology_data_1978-2015.xlsx	Dryad Digital Repository	doi:10.5061/dryad.1d28m	http://dx.doi.org/10.5061/dryad.1d28m	Rainier	V1378
St Epain	Observation	St Epain_Babelle_V3962	Sweet_cherry_phenology_data_1978-2015.xlsx	Dryad Digital Repository	doi:10.5061/dryad.1d28m	http://dx.doi.org/10.5061/dryad.1d28m	Babelle	V3962
St Epain	Observation	St Epain_Belge_V3768	Sweet_cherry_phenology_data_1978-2015.xlsx	Dryad Digital Repository	doi:10.5061/dryad.1d28m	http://dx.doi.org/10.5061/dryad.1d28m	Belge	V3768
St Epain	Observation	St Epain_Sweetheart Sumtare_V3502	Sweet_cherry_phenology_data_1978-2015.xlsx	Dryad Digital Repository	doi:10.5061/dryad.1d28m	http://dx.doi.org/10.5061/dryad.1d28m	Sweetheart Sumtare	V3502
St Gilles	Observation	St Gilles_Burlat_V370	Sweet_cherry_phenology_data_1978-2015.xlsx	Dryad Digital Repository	doi:10.5061/dryad.1d28m	http://dx.doi.org/10.5061/dryad.1d28m	Burlat	V370
St Gilles	Observation	St Gilles_Delice de malicorne Agoudel_V3300	Sweet_cherry_phenology_data_1978-2015.xlsx	Dryad Digital Repository	doi:10.5061/dryad.1d28m	http://dx.doi.org/10.5061/dryad.1d28m	Delice de malicorne Agoudel	V3300
St Gilles	Observation	St Gilles_Ferlizac_V3112	Sweet_cherry_phenology_data_1978-2015.xlsx	Dryad Digital Repository	doi:10.5061/dryad.1d28m	http://dx.doi.org/10.5061/dryad.1d28m	Ferlizac	V3112
St Gilles	Observation	St Gilles_Fermina_V3122	Sweet_cherry_phenology_data_1978-2015.xlsx	Dryad Digital Repository	doi:10.5061/dryad.1d28m	http://dx.doi.org/10.5061/dryad.1d28m	Fermina	V3122
St Gilles	Observation	St Gilles_Fernier_V2315	Sweet_cherry_phenology_data_1978-2015.xlsx	Dryad Digital Repository	doi:10.5061/dryad.1d28m	http://dx.doi.org/10.5061/dryad.1d28m	Fernier	V2315
St Gilles	Observation	St Gilles_Fertille_V3476	Sweet_cherry_phenology_data_1978-2015.xlsx	Dryad Digital Repository	doi:10.5061/dryad.1d28m	http://dx.doi.org/10.5061/dryad.1d28m	Fertille	V3476
St Gilles	Observation	St Gilles_Folfer_V3387	Sweet_cherry_phenology_data_1978-2015.xlsx	Dryad Digital Repository	doi:10.5061/dryad.1d28m	http://dx.doi.org/10.5061/dryad.1d28m	Folfer	V3387
St Gilles	Observation	St Gilles_Rubin_V2775	Sweet_cherry_phenology_data_1978-2015.xlsx	Dryad Digital Repository	doi:10.5061/dryad.1d28m	http://dx.doi.org/10.5061/dryad.1d28m	Rubin	V2775
St Gilles	Observation	St Gilles_Summit_V2017	Sweet_cherry_phenology_data_1978-2015.xlsx	Dryad Digital Repository	doi:10.5061/dryad.1d28m	http://dx.doi.org/10.5061/dryad.1d28m	Summit	V2017
St Gilles	Observation	St Gilles_TechloVan_V3009	Sweet_cherry_phenology_data_1978-2015.xlsx	Dryad Digital Repository	doi:10.5061/dryad.1d28m	http://dx.doi.org/10.5061/dryad.1d28m	TechloVan	V3009
St Gilles	Observation	St Gilles_Van_V1903	Sweet_cherry_phenology_data_1978-2015.xlsx	Dryad Digital Repository	doi:10.5061/dryad.1d28m	http://dx.doi.org/10.5061/dryad.1d28m	Van	V1903
St Gilles	Observation	St Gilles_Kordia_V2509	Sweet_cherry_phenology_data_1978-2015.xlsx	Dryad Digital Repository	doi:10.5061/dryad.1d28m	http://dx.doi.org/10.5061/dryad.1d28m	Kordia	V2509
St Gilles	Observation	St Gilles_Ferobri_V3223	Sweet_cherry_phenology_data_1978-2015.xlsx	Dryad Digital Repository	doi:10.5061/dryad.1d28m	http://dx.doi.org/10.5061/dryad.1d28m	Ferobri	V3223
St Gilles	Observation	St Gilles_Fertard_V3382	Sweet_cherry_phenology_data_1978-2015.xlsx	Dryad Digital Repository	doi:10.5061/dryad.1d28m	http://dx.doi.org/10.5061/dryad.1d28m	Fertard	V3382
St Gilles	Observation	St Gilles_Skeena_V3822	Sweet_cherry_phenology_data_1978-2015.xlsx	Dryad Digital Repository	doi:10.5061/dryad.1d28m	http://dx.doi.org/10.5061/dryad.1d28m	Skeena	V3822
St Gilles	Observation	St Gilles_Staccato_VSi0069	Sweet_cherry_phenology_data_1978-2015.xlsx	Dryad Digital Repository	doi:10.5061/dryad.1d28m	http://dx.doi.org/10.5061/dryad.1d28m	Staccato	VSi0069
St Gilles	Observation	St Gilles_Sweetheart Sumtare_V2465	Sweet_cherry_phenology_data_1978-2015.xlsx	Dryad Digital Repository	doi:10.5061/dryad.1d28m	http://dx.doi.org/10.5061/dryad.1d28m	Sweetheart Sumtare	V2465
St Gilles	Observation	St Gilles_Sweetheart Sumtare_V2696	Sweet_cherry_phenology_data_1978-2015.xlsx	Dryad Digital Repository	doi:10.5061/dryad.1d28m	http://dx.doi.org/10.5061/dryad.1d28m	Sweetheart Sumtare	V2696
St Gilles	Observation	St Gilles_Ferdiva_V3115	Sweet_cherry_phenology_data_1978-2015.xlsx	Dryad Digital Repository	doi:10.5061/dryad.1d28m	http://dx.doi.org/10.5061/dryad.1d28m	Ferdiva	V3115
St Gilles	Observation	St Gilles_Belge_V3768	Sweet_cherry_phenology_data_1978-2015.xlsx	Dryad Digital Repository	doi:10.5061/dryad.1d28m	http://dx.doi.org/10.5061/dryad.1d28m	Belge	V3768
St Gilles	Observation	St Gilles_Sweetheart Sumtare_V3502	Sweet_cherry_phenology_data_1978-2015.xlsx	Dryad Digital Repository	doi:10.5061/dryad.1d28m	http://dx.doi.org/10.5061/dryad.1d28m	Sweetheart Sumtare	V3502
St Gilles	Observation	St Gilles_Garnet_V2155	Sweet_cherry_phenology_data_1978-2015.xlsx	Dryad Digital Repository	doi:10.5061/dryad.1d28m	http://dx.doi.org/10.5061/dryad.1d28m	Garnet	V2155
St Gilles	Observation	St Gilles_Poisdel_V2890	Sweet_cherry_phenology_data_1978-2015.xlsx	Dryad Digital Repository	doi:10.5061/dryad.1d28m	http://dx.doi.org/10.5061/dryad.1d28m	Poisdel	V2890
St Gilles	Observation	St Gilles_Grace Star_V3574	Sweet_cherry_phenology_data_1978-2015.xlsx	Dryad Digital Repository	doi:10.5061/dryad.1d28m	http://dx.doi.org/10.5061/dryad.1d28m	Grace Star	V3574
St Gilles	Observation	St Gilles_Ferlizac_V3868	Sweet_cherry_phenology_data_1978-2015.xlsx	Dryad Digital Repository	doi:10.5061/dryad.1d28m	http://dx.doi.org/10.5061/dryad.1d28m	Ferlizac	V3868
St Gilles	Observation	St Gilles_Ziraat_V3675	Sweet_cherry_phenology_data_1978-2015.xlsx	Dryad Digital Repository	doi:10.5061/dryad.1d28m	http://dx.doi.org/10.5061/dryad.1d28m	Ziraat	V3675
St Gilles	Observation	St Gilles_Stark Hardy Giant_V1927	Sweet_cherry_phenology_data_1978-2015.xlsx	Dryad Digital Repository	doi:10.5061/dryad.1d28m	http://dx.doi.org/10.5061/dryad.1d28m	Stark Hardy Giant	V1927
St Gilles	Observation	St Gilles_Regina_V2868	Sweet_cherry_phenology_data_1978-2015.xlsx	Dryad Digital Repository	doi:10.5061/dryad.1d28m	http://dx.doi.org/10.5061/dryad.1d28m	Regina	V2868
St Gilles	Observation	St Gilles_Primulat Ferprime_V3094	Sweet_cherry_phenology_data_1978-2015.xlsx	Dryad Digital Repository	doi:10.5061/dryad.1d28m	http://dx.doi.org/10.5061/dryad.1d28m	Primulat Ferprime	V3094
St Gilles	Observation	St Gilles_Black Star_V3576	Sweet_cherry_phenology_data_1978-2015.xlsx	Dryad Digital Repository	doi:10.5061/dryad.1d28m	http://dx.doi.org/10.5061/dryad.1d28m	Black Star	V3576
St Gilles	Observation	St Gilles_Ferdouce_V3239	Sweet_cherry_phenology_data_1978-2015.xlsx	Dryad Digital Repository	doi:10.5061/dryad.1d28m	http://dx.doi.org/10.5061/dryad.1d28m	Ferdouce	V3239
St Gilles	Observation	St Gilles_Imperiale_V2865	Sweet_cherry_phenology_data_1978-2015.xlsx	Dryad Digital Repository	doi:10.5061/dryad.1d28m	http://dx.doi.org/10.5061/dryad.1d28m	Imperiale	V2865
St Gilles	Observation	St Gilles_Starblush_V3269	Sweet_cherry_phenology_data_1978-2015.xlsx	Dryad Digital Repository	doi:10.5061/dryad.1d28m	http://dx.doi.org/10.5061/dryad.1d28m	Starblush	V3269
St Gilles	Observation	St Gilles_Firm Red Marim_V3661	Sweet_cherry_phenology_data_1978-2015.xlsx	Dryad Digital Repository	doi:10.5061/dryad.1d28m	http://dx.doi.org/10.5061/dryad.1d28m	Firm Red Marim	V3661
St Gilles	Observation	St Gilles_Baia_V3967	Sweet_cherry_phenology_data_1978-2015.xlsx	Dryad Digital Repository	doi:10.5061/dryad.1d28m	http://dx.doi.org/10.5061/dryad.1d28m	Baia	V3967
St Gilles	Observation	St Gilles_Early red Maraly_V3591	Sweet_cherry_phenology_data_1978-2015.xlsx	Dryad Digital Repository	doi:10.5061/dryad.1d28m	http://dx.doi.org/10.5061/dryad.1d28m	Early red Maraly	V3591
St Gilles	Observation	St Gilles_Rainier_V1378	Sweet_cherry_phenology_data_1978-2015.xlsx	Dryad Digital Repository	doi:10.5061/dryad.1d28m	http://dx.doi.org/10.5061/dryad.1d28m	Rainier	V1378
St Gilles	Observation	St Gilles_Rainier Sport_V3687	Sweet_cherry_phenology_data_1978-2015.xlsx	Dryad Digital Repository	doi:10.5061/dryad.1d28m	http://dx.doi.org/10.5061/dryad.1d28m	Rainier Sport	V3687
St Gilles	Observation	St Gilles_Sonnet_V3501	Sweet_cherry_phenology_data_1978-2015.xlsx	Dryad Digital Repository	doi:10.5061/dryad.1d28m	http://dx.doi.org/10.5061/dryad.1d28m	Sonnet	V3501
St Gilles	Observation	St Gilles_Emperor Francis_V3291	Sweet_cherry_phenology_data_1978-2015.xlsx	Dryad Digital Repository	doi:10.5061/dryad.1d28m	http://dx.doi.org/10.5061/dryad.1d28m	Emperor Francis	V3291
St Laurent dAgny	Observation	St Laurent d'Agny_Bellise Bedel_V2804	Sweet_cherry_phenology_data_1978-2015.xlsx	Dryad Digital Repository	doi:10.5061/dryad.1d28m	http://dx.doi.org/10.5061/dryad.1d28m	Bellise Bedel	V2804
St Laurent dAgny	Observation	St Laurent d'Agny_Bigalise Enjidel_V2805	Sweet_cherry_phenology_data_1978-2015.xlsx	Dryad Digital Repository	doi:10.5061/dryad.1d28m	http://dx.doi.org/10.5061/dryad.1d28m	Bigalise Enjidel	V2805
St Laurent dAgny	Observation	St Laurent d'Agny_Burlat_V370	Sweet_cherry_phenology_data_1978-2015.xlsx	Dryad Digital Repository	doi:10.5061/dryad.1d28m	http://dx.doi.org/10.5061/dryad.1d28m	Burlat	V370
St Laurent dAgny	Observation	St Laurent d'Agny_Feria_V3386	Sweet_cherry_phenology_data_1978-2015.xlsx	Dryad Digital Repository	doi:10.5061/dryad.1d28m	http://dx.doi.org/10.5061/dryad.1d28m	Feria	V3386
St Laurent dAgny	Observation	St Laurent d'Agny_Ferpact_V3396	Sweet_cherry_phenology_data_1978-2015.xlsx	Dryad Digital Repository	doi:10.5061/dryad.1d28m	http://dx.doi.org/10.5061/dryad.1d28m	Ferpact	V3396
St Laurent dAgny	Observation	St Laurent d'Agny_Ferpin_V3368	Sweet_cherry_phenology_data_1978-2015.xlsx	Dryad Digital Repository	doi:10.5061/dryad.1d28m	http://dx.doi.org/10.5061/dryad.1d28m	Ferpin	V3368
St Laurent dAgny	Observation	St Laurent d'Agny_Ferrador_V3371	Sweet_cherry_phenology_data_1978-2015.xlsx	Dryad Digital Repository	doi:10.5061/dryad.1d28m	http://dx.doi.org/10.5061/dryad.1d28m	Ferrador	V3371
St Laurent dAgny	Observation	St Laurent d'Agny_Regina_V2868	Sweet_cherry_phenology_data_1978-2015.xlsx	Dryad Digital Repository	doi:10.5061/dryad.1d28m	http://dx.doi.org/10.5061/dryad.1d28m	Regina	V2868
St Laurent dAgny	Observation	St Laurent d'Agny_Satin Sumele_V2939	Sweet_cherry_phenology_data_1978-2015.xlsx	Dryad Digital Repository	doi:10.5061/dryad.1d28m	http://dx.doi.org/10.5061/dryad.1d28m	Satin Sumele	V2939
St Laurent dAgny	Observation	St Laurent d'Agny_Summit_V2017	Sweet_cherry_phenology_data_1978-2015.xlsx	Dryad Digital Repository	doi:10.5061/dryad.1d28m	http://dx.doi.org/10.5061/dryad.1d28m	Summit	V2017
St Laurent dAgny	Observation	St Laurent d'Agny_Vanda_V2851	Sweet_cherry_phenology_data_1978-2015.xlsx	Dryad Digital Repository	doi:10.5061/dryad.1d28m	http://dx.doi.org/10.5061/dryad.1d28m	Vanda	V2851
St Laurent dAgny	Observation	St Laurent d'Agny_Ferlizac_V3112	Sweet_cherry_phenology_data_1978-2015.xlsx	Dryad Digital Repository	doi:10.5061/dryad.1d28m	http://dx.doi.org/10.5061/dryad.1d28m	Ferlizac	V3112
St Laurent dAgny	Observation	St Laurent d'Agny_Fermina_V3122	Sweet_cherry_phenology_data_1978-2015.xlsx	Dryad Digital Repository	doi:10.5061/dryad.1d28m	http://dx.doi.org/10.5061/dryad.1d28m	Fermina	V3122
St Laurent dAgny	Observation	St Laurent d'Agny_TechloVan_V3009	Sweet_cherry_phenology_data_1978-2015.xlsx	Dryad Digital Repository	doi:10.5061/dryad.1d28m	http://dx.doi.org/10.5061/dryad.1d28m	TechloVan	V3009
St Laurent dAgny	Observation	St Laurent d'Agny_Rubin_V2775	Sweet_cherry_phenology_data_1978-2015.xlsx	Dryad Digital Repository	doi:10.5061/dryad.1d28m	http://dx.doi.org/10.5061/dryad.1d28m	Rubin	V2775
St Laurent dAgny	Observation	St Laurent d'Agny_Ferobri_V3223	Sweet_cherry_phenology_data_1978-2015.xlsx	Dryad Digital Repository	doi:10.5061/dryad.1d28m	http://dx.doi.org/10.5061/dryad.1d28m	Ferobri	V3223
St Laurent dAgny	Observation	St Laurent d'Agny_Fertard_V3382	Sweet_cherry_phenology_data_1978-2015.xlsx	Dryad Digital Repository	doi:10.5061/dryad.1d28m	http://dx.doi.org/10.5061/dryad.1d28m	Fertard	V3382
St Laurent dAgny	Observation	St Laurent d'Agny_Skeena_V3822	Sweet_cherry_phenology_data_1978-2015.xlsx	Dryad Digital Repository	doi:10.5061/dryad.1d28m	http://dx.doi.org/10.5061/dryad.1d28m	Skeena	V3822
St Laurent dAgny	Observation	St Laurent d'Agny_Staccato_V3554	Sweet_cherry_phenology_data_1978-2015.xlsx	Dryad Digital Repository	doi:10.5061/dryad.1d28m	http://dx.doi.org/10.5061/dryad.1d28m	Staccato	V3554
St Laurent dAgny	Observation	St Laurent d'Agny_Black Star_V3576	Sweet_cherry_phenology_data_1978-2015.xlsx	Dryad Digital Repository	doi:10.5061/dryad.1d28m	http://dx.doi.org/10.5061/dryad.1d28m	Black Star	V3576
St Laurent dAgny	Observation	St Laurent d'Agny_Ferdiva_V3115	Sweet_cherry_phenology_data_1978-2015.xlsx	Dryad Digital Repository	doi:10.5061/dryad.1d28m	http://dx.doi.org/10.5061/dryad.1d28m	Ferdiva	V3115
St Laurent dAgny	Observation	St Laurent d'Agny_Ferdouce_V3239	Sweet_cherry_phenology_data_1978-2015.xlsx	Dryad Digital Repository	doi:10.5061/dryad.1d28m	http://dx.doi.org/10.5061/dryad.1d28m	Ferdouce	V3239
St Laurent dAgny	Observation	St Laurent d'Agny_Ferlizac_V3868	Sweet_cherry_phenology_data_1978-2015.xlsx	Dryad Digital Repository	doi:10.5061/dryad.1d28m	http://dx.doi.org/10.5061/dryad.1d28m	Ferlizac	V3868
St Laurent dAgny	Observation	St Laurent d'Agny_Grace Star_V3574	Sweet_cherry_phenology_data_1978-2015.xlsx	Dryad Digital Repository	doi:10.5061/dryad.1d28m	http://dx.doi.org/10.5061/dryad.1d28m	Grace Star	V3574
St Laurent dAgny	Observation	St Laurent d'Agny_Ziraat_V3675	Sweet_cherry_phenology_data_1978-2015.xlsx	Dryad Digital Repository	doi:10.5061/dryad.1d28m	http://dx.doi.org/10.5061/dryad.1d28m	Ziraat	V3675
St Laurent dAgny	Observation	St Laurent d'Agny_Fertille_V3476	Sweet_cherry_phenology_data_1978-2015.xlsx	Dryad Digital Repository	doi:10.5061/dryad.1d28m	http://dx.doi.org/10.5061/dryad.1d28m	Fertille	V3476
St Laurent dAgny	Observation	St Laurent d'Agny_Folfer_V3387	Sweet_cherry_phenology_data_1978-2015.xlsx	Dryad Digital Repository	doi:10.5061/dryad.1d28m	http://dx.doi.org/10.5061/dryad.1d28m	Folfer	V3387
St Laurent dAgny	Observation	St Laurent d'Agny_Poisdel_V2890	Sweet_cherry_phenology_data_1978-2015.xlsx	Dryad Digital Repository	doi:10.5061/dryad.1d28m	http://dx.doi.org/10.5061/dryad.1d28m	Poisdel	V2890
St Laurent dAgny	Observation	St Laurent d'Agny_Rainier Sport_V3687	Sweet_cherry_phenology_data_1978-2015.xlsx	Dryad Digital Repository	doi:10.5061/dryad.1d28m	http://dx.doi.org/10.5061/dryad.1d28m	Rainier Sport	V3687
St Laurent dAgny	Observation	St Laurent d'Agny_Belge_V3768	Sweet_cherry_phenology_data_1978-2015.xlsx	Dryad Digital Repository	doi:10.5061/dryad.1d28m	http://dx.doi.org/10.5061/dryad.1d28m	Belge	V3768
St Laurent dAgny	Observation	St Laurent d'Agny_Sweetheart Sumtare_V2696	Sweet_cherry_phenology_data_1978-2015.xlsx	Dryad Digital Repository	doi:10.5061/dryad.1d28m	http://dx.doi.org/10.5061/dryad.1d28m	Sweetheart Sumtare	V2696
St Laurent dAgny	Observation	St Laurent d'Agny_Sweetheart Sumtare_V3502	Sweet_cherry_phenology_data_1978-2015.xlsx	Dryad Digital Repository	doi:10.5061/dryad.1d28m	http://dx.doi.org/10.5061/dryad.1d28m	Sweetheart Sumtare	V3502
St Laurent dAgny	Observation	St Laurent d'Agny_Sonnet_V3501	Sweet_cherry_phenology_data_1978-2015.xlsx	Dryad Digital Repository	doi:10.5061/dryad.1d28m	http://dx.doi.org/10.5061/dryad.1d28m	Sonnet	V3501
St Laurent dAgny	Observation	St Laurent d'Agny_Starblush_V3269	Sweet_cherry_phenology_data_1978-2015.xlsx	Dryad Digital Repository	doi:10.5061/dryad.1d28m	http://dx.doi.org/10.5061/dryad.1d28m	Starblush	V3269
St Laurent dAgny	Observation	St Laurent d'Agny_Emperor Francis_V3291	Sweet_cherry_phenology_data_1978-2015.xlsx	Dryad Digital Repository	doi:10.5061/dryad.1d28m	http://dx.doi.org/10.5061/dryad.1d28m	Emperor Francis	V3291
St Laurent dAgny	Observation	St Laurent d'Agny_Imperiale_V2865	Sweet_cherry_phenology_data_1978-2015.xlsx	Dryad Digital Repository	doi:10.5061/dryad.1d28m	http://dx.doi.org/10.5061/dryad.1d28m	Imperiale	V2865
St Laurent dAgny	Observation	St Laurent d'Agny_Rainier_V1378	Sweet_cherry_phenology_data_1978-2015.xlsx	Dryad Digital Repository	doi:10.5061/dryad.1d28m	http://dx.doi.org/10.5061/dryad.1d28m	Rainier	V1378
St Laurent dAgny	Observation	St Laurent d'Agny_Baia_V3967	Sweet_cherry_phenology_data_1978-2015.xlsx	Dryad Digital Repository	doi:10.5061/dryad.1d28m	http://dx.doi.org/10.5061/dryad.1d28m	Baia	V3967
St Laurent dAgny	Observation	St Laurent d'Agny_Babelle_V3962	Sweet_cherry_phenology_data_1978-2015.xlsx	Dryad Digital Repository	doi:10.5061/dryad.1d28m	http://dx.doi.org/10.5061/dryad.1d28m	Babelle	V3962
Torreilles	Observation	Torreilles_Rainier Sport_V3687	Sweet_cherry_phenology_data_1978-2015.xlsx	Dryad Digital Repository	doi:10.5061/dryad.1d28m	http://dx.doi.org/10.5061/dryad.1d28m	Rainier Sport	V3687
Torreilles	Observation	Torreilles_Fertard_V3382	Sweet_cherry_phenology_data_1978-2015.xlsx	Dryad Digital Repository	doi:10.5061/dryad.1d28m	http://dx.doi.org/10.5061/dryad.1d28m	Fertard	V3382
Torreilles	Observation	Torreilles_Poisdel_V2890	Sweet_cherry_phenology_data_1978-2015.xlsx	Dryad Digital Repository	doi:10.5061/dryad.1d28m	http://dx.doi.org/10.5061/dryad.1d28m	Poisdel	V2890
Torreilles	Observation	Torreilles_Ferdiva_V3115	Sweet_cherry_phenology_data_1978-2015.xlsx	Dryad Digital Repository	doi:10.5061/dryad.1d28m	http://dx.doi.org/10.5061/dryad.1d28m	Ferdiva	V3115
Torreilles	Observation	Torreilles_Summit_V2017	Sweet_cherry_phenology_data_1978-2015.xlsx	Dryad Digital Repository	doi:10.5061/dryad.1d28m	http://dx.doi.org/10.5061/dryad.1d28m	Summit	V2017
Torreilles	Observation	Torreilles_Grace Star_V3574	Sweet_cherry_phenology_data_1978-2015.xlsx	Dryad Digital Repository	doi:10.5061/dryad.1d28m	http://dx.doi.org/10.5061/dryad.1d28m	Grace Star	V3574
Torreilles	Observation	Torreilles_Ferobri_V3223	Sweet_cherry_phenology_data_1978-2015.xlsx	Dryad Digital Repository	doi:10.5061/dryad.1d28m	http://dx.doi.org/10.5061/dryad.1d28m	Ferobri	V3223
Torreilles	Observation	Torreilles_Sweetheart Sumtare_V3502	Sweet_cherry_phenology_data_1978-2015.xlsx	Dryad Digital Repository	doi:10.5061/dryad.1d28m	http://dx.doi.org/10.5061/dryad.1d28m	Sweetheart Sumtare	V3502
Torreilles	Observation	Torreilles_Staccato_V3430	Sweet_cherry_phenology_data_1978-2015.xlsx	Dryad Digital Repository	doi:10.5061/dryad.1d28m	http://dx.doi.org/10.5061/dryad.1d28m	Staccato	V3430
Torreilles	Observation	Torreilles_Belge_V3768	Sweet_cherry_phenology_data_1978-2015.xlsx	Dryad Digital Repository	doi:10.5061/dryad.1d28m	http://dx.doi.org/10.5061/dryad.1d28m	Belge	V3768
Torreilles	Observation	Torreilles_Black Star_V3576	Sweet_cherry_phenology_data_1978-2015.xlsx	Dryad Digital Repository	doi:10.5061/dryad.1d28m	http://dx.doi.org/10.5061/dryad.1d28m	Black Star	V3576
Torreilles	Observation	Torreilles_Rubin_V2775	Sweet_cherry_phenology_data_1978-2015.xlsx	Dryad Digital Repository	doi:10.5061/dryad.1d28m	http://dx.doi.org/10.5061/dryad.1d28m	Rubin	V2775
Torreilles	Observation	Torreilles_Ferlizac_V3112	Sweet_cherry_phenology_data_1978-2015.xlsx	Dryad Digital Repository	doi:10.5061/dryad.1d28m	http://dx.doi.org/10.5061/dryad.1d28m	Ferlizac	V3112
Torreilles	Observation	Torreilles_Fertille_V3476	Sweet_cherry_phenology_data_1978-2015.xlsx	Dryad Digital Repository	doi:10.5061/dryad.1d28m	http://dx.doi.org/10.5061/dryad.1d28m	Fertille	V3476
Torreilles	Observation	Torreilles_Folfer_V3387	Sweet_cherry_phenology_data_1978-2015.xlsx	Dryad Digital Repository	doi:10.5061/dryad.1d28m	http://dx.doi.org/10.5061/dryad.1d28m	Folfer	V3387
Torreilles	Observation	Torreilles_Ferdouce_V3239	Sweet_cherry_phenology_data_1978-2015.xlsx	Dryad Digital Repository	doi:10.5061/dryad.1d28m	http://dx.doi.org/10.5061/dryad.1d28m	Ferdouce	V3239
Torreilles	Observation	Torreilles_Fermina_V3122	Sweet_cherry_phenology_data_1978-2015.xlsx	Dryad Digital Repository	doi:10.5061/dryad.1d28m	http://dx.doi.org/10.5061/dryad.1d28m	Fermina	V3122
Torreilles	Observation	Torreilles_TechloVan_V3009	Sweet_cherry_phenology_data_1978-2015.xlsx	Dryad Digital Repository	doi:10.5061/dryad.1d28m	http://dx.doi.org/10.5061/dryad.1d28m	TechloVan	V3009
Torreilles	Observation	Torreilles_Burlat_V370	Sweet_cherry_phenology_data_1978-2015.xlsx	Dryad Digital Repository	doi:10.5061/dryad.1d28m	http://dx.doi.org/10.5061/dryad.1d28m	Burlat	V370
Torreilles	Observation	Torreilles_Ziraat_V3675	Sweet_cherry_phenology_data_1978-2015.xlsx	Dryad Digital Repository	doi:10.5061/dryad.1d28m	http://dx.doi.org/10.5061/dryad.1d28m	Ziraat	V3675
Toulenne	Observation	Toulenne_Moreau_V1439	Sweet_cherry_phenology_data_1978-2015.xlsx	Dryad Digital Repository	doi:10.5061/dryad.1d28m	http://dx.doi.org/10.5061/dryad.1d28m	Moreau	V1439
Toulenne	Observation	Toulenne_Precoce Bernard_V990	Sweet_cherry_phenology_data_1978-2015.xlsx	Dryad Digital Repository	doi:10.5061/dryad.1d28m	http://dx.doi.org/10.5061/dryad.1d28m	Precoce Bernard	V990
Toulenne	Observation	Toulenne_New Star_V2181	Sweet_cherry_phenology_data_1978-2015.xlsx	Dryad Digital Repository	doi:10.5061/dryad.1d28m	http://dx.doi.org/10.5061/dryad.1d28m	New Star	V2181
Toulenne	Observation	Toulenne_Stark Hardy Giant_V1927	Sweet_cherry_phenology_data_1978-2015.xlsx	Dryad Digital Repository	doi:10.5061/dryad.1d28m	http://dx.doi.org/10.5061/dryad.1d28m	Stark Hardy Giant	V1927
Toulenne	Observation	Toulenne_Bouarkoub_V2416	Sweet_cherry_phenology_data_1978-2015.xlsx	Dryad Digital Repository	doi:10.5061/dryad.1d28m	http://dx.doi.org/10.5061/dryad.1d28m	Bouarkoub	V2416
Toulenne	Observation	Toulenne_Cristobalina_V897	Sweet_cherry_phenology_data_1978-2015.xlsx	Dryad Digital Repository	doi:10.5061/dryad.1d28m	http://dx.doi.org/10.5061/dryad.1d28m	Cristobalina	V897
Toulenne	Observation	Toulenne_Marvin Niram_V2668	Sweet_cherry_phenology_data_1978-2015.xlsx	Dryad Digital Repository	doi:10.5061/dryad.1d28m	http://dx.doi.org/10.5061/dryad.1d28m	Marvin Niram	V2668
Toulenne	Observation	Toulennemosa_V2787	Sweet_cherry_phenology_data_1978-2015.xlsx	Dryad Digital Repository	doi:10.5061/dryad.1d28m	http://dx.doi.org/10.5061/dryad.1d28m	Namosa	V2787
Toulenne	Observation	Toulenne_Rubin_V2775	Sweet_cherry_phenology_data_1978-2015.xlsx	Dryad Digital Repository	doi:10.5061/dryad.1d28m	http://dx.doi.org/10.5061/dryad.1d28m	Rubin	V2775
Toulenne	Observation	Toulenne_Uriase de Bistrita_V2776	Sweet_cherry_phenology_data_1978-2015.xlsx	Dryad Digital Repository	doi:10.5061/dryad.1d28m	http://dx.doi.org/10.5061/dryad.1d28m	Uriase de Bistrita	V2776
Toulenne	Observation	Toulenne_Bellise Bedel_V2887	Sweet_cherry_phenology_data_1978-2015.xlsx	Dryad Digital Repository	doi:10.5061/dryad.1d28m	http://dx.doi.org/10.5061/dryad.1d28m	Bellise Bedel	V2887
Toulenne	Observation	Toulenne_Poisdel_V2890	Sweet_cherry_phenology_data_1978-2015.xlsx	Dryad Digital Repository	doi:10.5061/dryad.1d28m	http://dx.doi.org/10.5061/dryad.1d28m	Poisdel	V2890
Toulenne	Observation	Toulenne_Sunburst_V2182	Sweet_cherry_phenology_data_1978-2015.xlsx	Dryad Digital Repository	doi:10.5061/dryad.1d28m	http://dx.doi.org/10.5061/dryad.1d28m	Sunburst	V2182
Toulenne	Observation	Toulenne_Coralise Gardel_V2447	Sweet_cherry_phenology_data_1978-2015.xlsx	Dryad Digital Repository	doi:10.5061/dryad.1d28m	http://dx.doi.org/10.5061/dryad.1d28m	Coralise Gardel	V2447
Toulenne	Observation	Toulenne_Duroni 3_V2472	Sweet_cherry_phenology_data_1978-2015.xlsx	Dryad Digital Repository	doi:10.5061/dryad.1d28m	http://dx.doi.org/10.5061/dryad.1d28m	Duroni 3	V2472
Toulenne	Observation	Toulenne_Ferobri_V3223	Sweet_cherry_phenology_data_1978-2015.xlsx	Dryad Digital Repository	doi:10.5061/dryad.1d28m	http://dx.doi.org/10.5061/dryad.1d28m	Ferobri	V3223
Toulenne	Observation	Toulenne_Kordia_V2509	Sweet_cherry_phenology_data_1978-2015.xlsx	Dryad Digital Repository	doi:10.5061/dryad.1d28m	http://dx.doi.org/10.5061/dryad.1d28m	Kordia	V2509
Toulenne	Observation	Toulenne_Adriana_V3441	Sweet_cherry_phenology_data_1978-2015.xlsx	Dryad Digital Repository	doi:10.5061/dryad.1d28m	http://dx.doi.org/10.5061/dryad.1d28m	Adriana	V3441
Toulenne	Observation	Toulenne_Earlise Rivedel_V3540	Sweet_cherry_phenology_data_1978-2015.xlsx	Dryad Digital Repository	doi:10.5061/dryad.1d28m	http://dx.doi.org/10.5061/dryad.1d28m	Earlise Rivedel	V3540
Toulenne	Observation	Toulenne_Grace Star_V3574	Sweet_cherry_phenology_data_1978-2015.xlsx	Dryad Digital Repository	doi:10.5061/dryad.1d28m	http://dx.doi.org/10.5061/dryad.1d28m	Grace Star	V3574
Toulenne	Observation	Toulenne_Canada Giant Sumgita_V2188	Sweet_cherry_phenology_data_1978-2015.xlsx	Dryad Digital Repository	doi:10.5061/dryad.1d28m	http://dx.doi.org/10.5061/dryad.1d28m	Canada Giant Sumgita	V2188
Toulenne	Observation	Toulenne_Hedelfingen_V2024	Sweet_cherry_phenology_data_1978-2015.xlsx	Dryad Digital Repository	doi:10.5061/dryad.1d28m	http://dx.doi.org/10.5061/dryad.1d28m	Hedelfingen	V2024
Toulenne	Observation	Toulenne_Lapins_V2180	Sweet_cherry_phenology_data_1978-2015.xlsx	Dryad Digital Repository	doi:10.5061/dryad.1d28m	http://dx.doi.org/10.5061/dryad.1d28m	Lapins	V2180
Toulenne	Observation	Toulenne_Rainier_V1378	Sweet_cherry_phenology_data_1978-2015.xlsx	Dryad Digital Repository	doi:10.5061/dryad.1d28m	http://dx.doi.org/10.5061/dryad.1d28m	Rainier	V1378
Toulenne	Observation	Toulenne_Stella_V2080	Sweet_cherry_phenology_data_1978-2015.xlsx	Dryad Digital Repository	doi:10.5061/dryad.1d28m	http://dx.doi.org/10.5061/dryad.1d28m	Stella	V2080
Toulenne	Observation	Toulenne_Ambrunes_V3668	Sweet_cherry_phenology_data_1978-2015.xlsx	Dryad Digital Repository	doi:10.5061/dryad.1d28m	http://dx.doi.org/10.5061/dryad.1d28m	Ambrunes	V3668
Toulenne	Observation	Toulenne_Blaze Star_V3758	Sweet_cherry_phenology_data_1978-2015.xlsx	Dryad Digital Repository	doi:10.5061/dryad.1d28m	http://dx.doi.org/10.5061/dryad.1d28m	Blaze Star	V3758
Toulenne	Observation	Toulenne_Cashmere_V3690	Sweet_cherry_phenology_data_1978-2015.xlsx	Dryad Digital Repository	doi:10.5061/dryad.1d28m	http://dx.doi.org/10.5061/dryad.1d28m	Cashmere	V3690
Toulenne	Observation	Toulenne_Chelan_V3688	Sweet_cherry_phenology_data_1978-2015.xlsx	Dryad Digital Repository	doi:10.5061/dryad.1d28m	http://dx.doi.org/10.5061/dryad.1d28m	Chelan	V3688
Toulenne	Observation	Toulenne_Ferrovia_V3680	Sweet_cherry_phenology_data_1978-2015.xlsx	Dryad Digital Repository	doi:10.5061/dryad.1d28m	http://dx.doi.org/10.5061/dryad.1d28m	Ferrovia	V3680
Toulenne	Observation	Toulenne_Pico Color_V3665	Sweet_cherry_phenology_data_1978-2015.xlsx	Dryad Digital Repository	doi:10.5061/dryad.1d28m	http://dx.doi.org/10.5061/dryad.1d28m	Pico Color	V3665
Toulenne	Observation	Toulenne_Pico Negro_V3664	Sweet_cherry_phenology_data_1978-2015.xlsx	Dryad Digital Repository	doi:10.5061/dryad.1d28m	http://dx.doi.org/10.5061/dryad.1d28m	Pico Negro	V3664
Toulenne	Observation	Toulenne_Pico Negro_V3667	Sweet_cherry_phenology_data_1978-2015.xlsx	Dryad Digital Repository	doi:10.5061/dryad.1d28m	http://dx.doi.org/10.5061/dryad.1d28m	Pico Negro	V3667
Toulenne	Observation	Toulenne_Rainier Sport_V3687	Sweet_cherry_phenology_data_1978-2015.xlsx	Dryad Digital Repository	doi:10.5061/dryad.1d28m	http://dx.doi.org/10.5061/dryad.1d28m	Rainier Sport	V3687
Toulenne	Observation	Toulenne_Van_V1903	Sweet_cherry_phenology_data_1978-2015.xlsx	Dryad Digital Repository	doi:10.5061/dryad.1d28m	http://dx.doi.org/10.5061/dryad.1d28m	Van	V1903
Toulenne	Observation	Toulenne_Fermina_V3122	Sweet_cherry_phenology_data_1978-2015.xlsx	Dryad Digital Repository	doi:10.5061/dryad.1d28m	http://dx.doi.org/10.5061/dryad.1d28m	Fermina	V3122
Toulenne	Observation	Toulenne_Satin Sumele_V3697	Sweet_cherry_phenology_data_1978-2015.xlsx	Dryad Digital Repository	doi:10.5061/dryad.1d28m	http://dx.doi.org/10.5061/dryad.1d28m	Satin Sumele	V3697
Toulenne	Observation	Toulenne_Camus de Venasque_V2033	Sweet_cherry_phenology_data_1978-2015.xlsx	Dryad Digital Repository	doi:10.5061/dryad.1d28m	http://dx.doi.org/10.5061/dryad.1d28m	Camus de Venasque	V2033
Toulenne	Observation	Toulenne_Sonata Sumleta_V2940	Sweet_cherry_phenology_data_1978-2015.xlsx	Dryad Digital Repository	doi:10.5061/dryad.1d28m	http://dx.doi.org/10.5061/dryad.1d28m	Sonata Sumleta	V2940
Toulenne	Observation	Toulenne_Feria_V3657	Sweet_cherry_phenology_data_1978-2015.xlsx	Dryad Digital Repository	doi:10.5061/dryad.1d28m	http://dx.doi.org/10.5061/dryad.1d28m	Feria	V3657
Toulenne	Observation	Toulenne_Regina_V2868	Sweet_cherry_phenology_data_1978-2015.xlsx	Dryad Digital Repository	doi:10.5061/dryad.1d28m	http://dx.doi.org/10.5061/dryad.1d28m	Regina	V2868
Toulenne	Observation	Toulenne_Successa_V2356	Sweet_cherry_phenology_data_1978-2015.xlsx	Dryad Digital Repository	doi:10.5061/dryad.1d28m	http://dx.doi.org/10.5061/dryad.1d28m	Successa	V2356
Toulenne	Observation	Toulenne_Aida_V3925	Sweet_cherry_phenology_data_1978-2015.xlsx	Dryad Digital Repository	doi:10.5061/dryad.1d28m	http://dx.doi.org/10.5061/dryad.1d28m	Aida	V3925
Toulenne	Observation	Toulenne_Anita_V3928	Sweet_cherry_phenology_data_1978-2015.xlsx	Dryad Digital Repository	doi:10.5061/dryad.1d28m	http://dx.doi.org/10.5061/dryad.1d28m	Anita	V3928
Toulenne	Observation	Toulennedino_V3897	Sweet_cherry_phenology_data_1978-2015.xlsx	Dryad Digital Repository	doi:10.5061/dryad.1d28m	http://dx.doi.org/10.5061/dryad.1d28m	Nadino	V3897
Toulenne	Observation	Toulenne_Peter_V3934	Sweet_cherry_phenology_data_1978-2015.xlsx	Dryad Digital Repository	doi:10.5061/dryad.1d28m	http://dx.doi.org/10.5061/dryad.1d28m	Peter	V3934
Toulenne	Observation	Toulenne_Summit_V2017	Sweet_cherry_phenology_data_1978-2015.xlsx	Dryad Digital Repository	doi:10.5061/dryad.1d28m	http://dx.doi.org/10.5061/dryad.1d28m	Summit	V2017
Toulenne	Observation	Toulenne_Vega_V3931	Sweet_cherry_phenology_data_1978-2015.xlsx	Dryad Digital Repository	doi:10.5061/dryad.1d28m	http://dx.doi.org/10.5061/dryad.1d28m	Vega	V3931
Toulenne	Observation	Toulenne_Vega_V3997	Sweet_cherry_phenology_data_1978-2015.xlsx	Dryad Digital Repository	doi:10.5061/dryad.1d28m	http://dx.doi.org/10.5061/dryad.1d28m	Vega	V3997
Toulenne	Observation	Toulenne_Bigalise Enjidel_V3528	Sweet_cherry_phenology_data_1978-2015.xlsx	Dryad Digital Repository	doi:10.5061/dryad.1d28m	http://dx.doi.org/10.5061/dryad.1d28m	Bigalise Enjidel	V3528
Toulenne	Observation	Toulenne_Coralise Gardel_V3498	Sweet_cherry_phenology_data_1978-2015.xlsx	Dryad Digital Repository	doi:10.5061/dryad.1d28m	http://dx.doi.org/10.5061/dryad.1d28m	Coralise Gardel	V3498
Toulenne	Observation	Toulenne_Ferlizac_V3868	Sweet_cherry_phenology_data_1978-2015.xlsx	Dryad Digital Repository	doi:10.5061/dryad.1d28m	http://dx.doi.org/10.5061/dryad.1d28m	Ferlizac	V3868
Toulenne	Observation	Toulennedino_V3440	Sweet_cherry_phenology_data_1978-2015.xlsx	Dryad Digital Repository	doi:10.5061/dryad.1d28m	http://dx.doi.org/10.5061/dryad.1d28m	Nadino	V3440
Toulenne	Observation	Toulenne_Staccato_V3430	Sweet_cherry_phenology_data_1978-2015.xlsx	Dryad Digital Repository	doi:10.5061/dryad.1d28m	http://dx.doi.org/10.5061/dryad.1d28m	Staccato	V3430
Toulenne	Observation	Toulenne_Rainier Sport_V4353	Sweet_cherry_phenology_data_1978-2015.xlsx	Dryad Digital Repository	doi:10.5061/dryad.1d28m	http://dx.doi.org/10.5061/dryad.1d28m	Rainier Sport	V4353
Toulenne	Observation	Toulenne_Poisdel_V4500	Sweet_cherry_phenology_data_1978-2015.xlsx	Dryad Digital Repository	doi:10.5061/dryad.1d28m	http://dx.doi.org/10.5061/dryad.1d28m	Poisdel	V4500
Toulenne	Observation	Toulenne_Cristobalina	Sweet_cherry_phenology_data_1978-2015.xlsx	Dryad Digital Repository	doi:10.5061/dryad.1d28m	http://dx.doi.org/10.5061/dryad.1d28m	Cristobalina
Toulenne	Observation	Toulenne_Duroni 3_V2473	Sweet_cherry_phenology_data_1978-2015.xlsx	Dryad Digital Repository	doi:10.5061/dryad.1d28m	http://dx.doi.org/10.5061/dryad.1d28m	Duroni 3	V2473
Toulenne	Observation	Toulenne_Duroni 3_V2474	Sweet_cherry_phenology_data_1978-2015.xlsx	Dryad Digital Repository	doi:10.5061/dryad.1d28m	http://dx.doi.org/10.5061/dryad.1d28m	Duroni 3	V2474
Toulenne	Observation	Toulenne_New Moon Sumini_V3028	Sweet_cherry_phenology_data_1978-2015.xlsx	Dryad Digital Repository	doi:10.5061/dryad.1d28m	http://dx.doi.org/10.5061/dryad.1d28m	New Moon Sumini	V3028
Toulenne	Observation	Toulenne_Pico Color_V3669	Sweet_cherry_phenology_data_1978-2015.xlsx	Dryad Digital Repository	doi:10.5061/dryad.1d28m	http://dx.doi.org/10.5061/dryad.1d28m	Pico Color	V3669
Toulenne	Observation	Toulenne_Sumcoja_V3428	Sweet_cherry_phenology_data_1978-2015.xlsx	Dryad Digital Repository	doi:10.5061/dryad.1d28m	http://dx.doi.org/10.5061/dryad.1d28m	Sumcoja	V3428
Toulenne	Observation	Toulenne_Ferrovia_V2879	Sweet_cherry_phenology_data_1978-2015.xlsx	Dryad Digital Repository	doi:10.5061/dryad.1d28m	http://dx.doi.org/10.5061/dryad.1d28m	Ferrovia	V2879
Toulenne	Observation	Toulenne_Folfer_V3387	Sweet_cherry_phenology_data_1978-2015.xlsx	Dryad Digital Repository	doi:10.5061/dryad.1d28m	http://dx.doi.org/10.5061/dryad.1d28m	Folfer	V3387
Toulenne	Observation	Toulenne_Arcina Fercer_V2680	Sweet_cherry_phenology_data_1978-2015.xlsx	Dryad Digital Repository	doi:10.5061/dryad.1d28m	http://dx.doi.org/10.5061/dryad.1d28m	Arcina Fercer	V2680
Toulenne	Observation	Toulenne_Adelise_V2799	Sweet_cherry_phenology_data_1978-2015.xlsx	Dryad Digital Repository	doi:10.5061/dryad.1d28m	http://dx.doi.org/10.5061/dryad.1d28m	Adelise	V2799
Toulenne	Observation	Toulenne_TechloVan_V3009	Sweet_cherry_phenology_data_1978-2015.xlsx	Dryad Digital Repository	doi:10.5061/dryad.1d28m	http://dx.doi.org/10.5061/dryad.1d28m	TechloVan	V3009
Toulenne	Observation	Toulenne_Ferpact_V3658	Sweet_cherry_phenology_data_1978-2015.xlsx	Dryad Digital Repository	doi:10.5061/dryad.1d28m	http://dx.doi.org/10.5061/dryad.1d28m	Ferpact	V3658
Toulenne	Observation	Toulenne_Ferrovia_V1946	Sweet_cherry_phenology_data_1978-2015.xlsx	Dryad Digital Repository	doi:10.5061/dryad.1d28m	http://dx.doi.org/10.5061/dryad.1d28m	Ferrovia	V1946
Toulenne	Observation	Toulenne_Viscount_V2546	Sweet_cherry_phenology_data_1978-2015.xlsx	Dryad Digital Repository	doi:10.5061/dryad.1d28m	http://dx.doi.org/10.5061/dryad.1d28m	Viscount	V2546
Toulenne	Observation	Toulenne_Alex_V3998	Sweet_cherry_phenology_data_1978-2015.xlsx	Dryad Digital Repository	doi:10.5061/dryad.1d28m	http://dx.doi.org/10.5061/dryad.1d28m	Alex	V3998
Toulenne	Observation	Toulennepoleon_V1884	Sweet_cherry_phenology_data_1978-2015.xlsx	Dryad Digital Repository	doi:10.5061/dryad.1d28m	http://dx.doi.org/10.5061/dryad.1d28m	Napoleon	V1884
Toulenne	Observation	Toulenne_Burlat_V370	Sweet_cherry_phenology_data_1978-2015.xlsx	Dryad Digital Repository	doi:10.5061/dryad.1d28m	http://dx.doi.org/10.5061/dryad.1d28m	Burlat	V370
Toulenne	Observation	Toulenne_Ferpin_V3656	Sweet_cherry_phenology_data_1978-2015.xlsx	Dryad Digital Repository	doi:10.5061/dryad.1d28m	http://dx.doi.org/10.5061/dryad.1d28m	Ferpin	V3656
Toulenne	Observation	Toulenne_Renaldi_V2685	Sweet_cherry_phenology_data_1978-2015.xlsx	Dryad Digital Repository	doi:10.5061/dryad.1d28m	http://dx.doi.org/10.5061/dryad.1d28m	Renaldi	V2685
Toulenne	Observation	Toulenne_Ferpact_V3396	Sweet_cherry_phenology_data_1978-2015.xlsx	Dryad Digital Repository	doi:10.5061/dryad.1d28m	http://dx.doi.org/10.5061/dryad.1d28m	Ferpact	V3396
Toulenne	Observation	Toulenne_Rainier_V1931	Sweet_cherry_phenology_data_1978-2015.xlsx	Dryad Digital Repository	doi:10.5061/dryad.1d28m	http://dx.doi.org/10.5061/dryad.1d28m	Rainier	V1931
Toulenne	Observation	Toulenne_Enrica_V3197	Sweet_cherry_phenology_data_1978-2015.xlsx	Dryad Digital Repository	doi:10.5061/dryad.1d28m	http://dx.doi.org/10.5061/dryad.1d28m	Enrica	V3197
Toulenne	Observation	Toulenne_Bada_V2076	Sweet_cherry_phenology_data_1978-2015.xlsx	Dryad Digital Repository	doi:10.5061/dryad.1d28m	http://dx.doi.org/10.5061/dryad.1d28m	Bada	V2076
Toulenne	Observation	Toulenne_Margit_V2977	Sweet_cherry_phenology_data_1978-2015.xlsx	Dryad Digital Repository	doi:10.5061/dryad.1d28m	http://dx.doi.org/10.5061/dryad.1d28m	Margit	V2977
Toulenne	Observation	Toulenne_Tardif de Vignola_V720	Sweet_cherry_phenology_data_1978-2015.xlsx	Dryad Digital Repository	doi:10.5061/dryad.1d28m	http://dx.doi.org/10.5061/dryad.1d28m	Tardif de Vignola	V720
Toulenne	Observation	Toulenne_Bianca di Verona_V1945	Sweet_cherry_phenology_data_1978-2015.xlsx	Dryad Digital Repository	doi:10.5061/dryad.1d28m	http://dx.doi.org/10.5061/dryad.1d28m	Bianca di Verona	V1945
Toulenne	Observation	Toulenne_Fertard_V3382	Sweet_cherry_phenology_data_1978-2015.xlsx	Dryad Digital Repository	doi:10.5061/dryad.1d28m	http://dx.doi.org/10.5061/dryad.1d28m	Fertard	V3382
Toulenne	Observation	Toulenne_Badacsony_V2672	Sweet_cherry_phenology_data_1978-2015.xlsx	Dryad Digital Repository	doi:10.5061/dryad.1d28m	http://dx.doi.org/10.5061/dryad.1d28m	Badacsony	V2672
Toulenne	Observation	Toulenne_Margit_V2600	Sweet_cherry_phenology_data_1978-2015.xlsx	Dryad Digital Repository	doi:10.5061/dryad.1d28m	http://dx.doi.org/10.5061/dryad.1d28m	Margit	V2600
Toulenne	Observation	Toulenne_Cerise Montmorency_V2913	Sweet_cherry_phenology_data_1978-2015.xlsx	Dryad Digital Repository	doi:10.5061/dryad.1d28m	http://dx.doi.org/10.5061/dryad.1d28m	Cerise Montmorency	V2913
Toulenne	Observation	Toulenne_Cerise Corse_V2260	Sweet_cherry_phenology_data_1978-2015.xlsx	Dryad Digital Repository	doi:10.5061/dryad.1d28m	http://dx.doi.org/10.5061/dryad.1d28m	Cerise Corse	V2260
Toulenne	Observation	Toulenne_Fernola_V2300	Sweet_cherry_phenology_data_1978-2015.xlsx	Dryad Digital Repository	doi:10.5061/dryad.1d28m	http://dx.doi.org/10.5061/dryad.1d28m	Fernola	V2300
Toulenne	Observation	Toulenne_Belge_V3768	Sweet_cherry_phenology_data_1978-2015.xlsx	Dryad Digital Repository	doi:10.5061/dryad.1d28m	http://dx.doi.org/10.5061/dryad.1d28m	Belge	V3768
Toulenne	Observation	Toulenne_Gege_V1901	Sweet_cherry_phenology_data_1978-2015.xlsx	Dryad Digital Repository	doi:10.5061/dryad.1d28m	http://dx.doi.org/10.5061/dryad.1d28m	Gege	V1901
Toulenne	Observation	Toulenne_Inge_V2577	Sweet_cherry_phenology_data_1978-2015.xlsx	Dryad Digital Repository	doi:10.5061/dryad.1d28m	http://dx.doi.org/10.5061/dryad.1d28m	Inge	V2577
Toulenne	Observation	Toulenne_Katalin_V2605	Sweet_cherry_phenology_data_1978-2015.xlsx	Dryad Digital Repository	doi:10.5061/dryad.1d28m	http://dx.doi.org/10.5061/dryad.1d28m	Katalin	V2605
Toulenne	Observation	Toulenne_Primulat Ferprime_V3094	Sweet_cherry_phenology_data_1978-2015.xlsx	Dryad Digital Repository	doi:10.5061/dryad.1d28m	http://dx.doi.org/10.5061/dryad.1d28m	Primulat Ferprime	V3094
Toulenne	Observation	Toulenne_Lapins_V2467	Sweet_cherry_phenology_data_1978-2015.xlsx	Dryad Digital Repository	doi:10.5061/dryad.1d28m	http://dx.doi.org/10.5061/dryad.1d28m	Lapins	V2467
Toulenne	Observation	Toulenne_Vicentina_V2192	Sweet_cherry_phenology_data_1978-2015.xlsx	Dryad Digital Repository	doi:10.5061/dryad.1d28m	http://dx.doi.org/10.5061/dryad.1d28m	Vicentina	V2192
Toulenne	Observation	Toulenne_Turca_V2909	Sweet_cherry_phenology_data_1978-2015.xlsx	Dryad Digital Repository	doi:10.5061/dryad.1d28m	http://dx.doi.org/10.5061/dryad.1d28m	Turca	V2909
Toulenne	Observation	Toulenne_Ruby Maru_V2156	Sweet_cherry_phenology_data_1978-2015.xlsx	Dryad Digital Repository	doi:10.5061/dryad.1d28m	http://dx.doi.org/10.5061/dryad.1d28m	Ruby Maru	V2156
Toulenne	Observation	Toulenne_Emperor Francis_V3291	Sweet_cherry_phenology_data_1978-2015.xlsx	Dryad Digital Repository	doi:10.5061/dryad.1d28m	http://dx.doi.org/10.5061/dryad.1d28m	Emperor Francis	V3291
Toulenne	Observation	Toulenne_Satin Sumele_V2836	Sweet_cherry_phenology_data_1978-2015.xlsx	Dryad Digital Repository	doi:10.5061/dryad.1d28m	http://dx.doi.org/10.5061/dryad.1d28m	Satin Sumele	V2836
Toulenne	Observation	Toulenne_Aida_V3583	Sweet_cherry_phenology_data_1978-2015.xlsx	Dryad Digital Repository	doi:10.5061/dryad.1d28m	http://dx.doi.org/10.5061/dryad.1d28m	Aida	V3583
Toulenne	Observation	Toulenne_Sweetheart Sumtare_V2696	Sweet_cherry_phenology_data_1978-2015.xlsx	Dryad Digital Repository	doi:10.5061/dryad.1d28m	http://dx.doi.org/10.5061/dryad.1d28m	Sweetheart Sumtare	V2696
Toulenne	Observation	Toulenne_Bargioni_V2174	Sweet_cherry_phenology_data_1978-2015.xlsx	Dryad Digital Repository	doi:10.5061/dryad.1d28m	http://dx.doi.org/10.5061/dryad.1d28m	Bargioni	V2174
Toulenne	Observation	Toulenne_Samba Sumste_V2662	Sweet_cherry_phenology_data_1978-2015.xlsx	Dryad Digital Repository	doi:10.5061/dryad.1d28m	http://dx.doi.org/10.5061/dryad.1d28m	Samba Sumste	V2662
Toulenne	Observation	Toulenne_Vandalay_V2757	Sweet_cherry_phenology_data_1978-2015.xlsx	Dryad Digital Repository	doi:10.5061/dryad.1d28m	http://dx.doi.org/10.5061/dryad.1d28m	Vandalay	V2757
Toulenne	Observation	Toulenne_Brooks_V2967	Sweet_cherry_phenology_data_1978-2015.xlsx	Dryad Digital Repository	doi:10.5061/dryad.1d28m	http://dx.doi.org/10.5061/dryad.1d28m	Brooks	V2967
Toulenne	Observation	Toulenne_Linda_V2930	Sweet_cherry_phenology_data_1978-2015.xlsx	Dryad Digital Repository	doi:10.5061/dryad.1d28m	http://dx.doi.org/10.5061/dryad.1d28m	Linda	V2930
Toulenne	Observation	Toulenne_Reverchon_V1814	Sweet_cherry_phenology_data_1978-2015.xlsx	Dryad Digital Repository	doi:10.5061/dryad.1d28m	http://dx.doi.org/10.5061/dryad.1d28m	Reverchon	V1814
Toulenne	Observation	Toulenne_Hedelfingen_V1877	Sweet_cherry_phenology_data_1978-2015.xlsx	Dryad Digital Repository	doi:10.5061/dryad.1d28m	http://dx.doi.org/10.5061/dryad.1d28m	Hedelfingen	V1877
Toulenne	Observation	Toulenne_Ruby Maru_V2339	Sweet_cherry_phenology_data_1978-2015.xlsx	Dryad Digital Repository	doi:10.5061/dryad.1d28m	http://dx.doi.org/10.5061/dryad.1d28m	Ruby Maru	V2339
Toulenne	Observation	Toulenne_Ferpin_V3368	Sweet_cherry_phenology_data_1978-2015.xlsx	Dryad Digital Repository	doi:10.5061/dryad.1d28m	http://dx.doi.org/10.5061/dryad.1d28m	Ferpin	V3368
Toulenne	Observation	Toulenne_Fertille_V3476	Sweet_cherry_phenology_data_1978-2015.xlsx	Dryad Digital Repository	doi:10.5061/dryad.1d28m	http://dx.doi.org/10.5061/dryad.1d28m	Fertille	V3476
Toulenne	Observation	Toulenne_Ziraat_V3675	Sweet_cherry_phenology_data_1978-2015.xlsx	Dryad Digital Repository	doi:10.5061/dryad.1d28m	http://dx.doi.org/10.5061/dryad.1d28m	Ziraat	V3675
Toulenne	Observation	Toulenne_Ferracida_V603	Sweet_cherry_phenology_data_1978-2015.xlsx	Dryad Digital Repository	doi:10.5061/dryad.1d28m	http://dx.doi.org/10.5061/dryad.1d28m	Ferracida	V603
Toulenne	Observation	Toulenne_Sandra Rose_V2943	Sweet_cherry_phenology_data_1978-2015.xlsx	Dryad Digital Repository	doi:10.5061/dryad.1d28m	http://dx.doi.org/10.5061/dryad.1d28m	Sandra Rose	V2943
Toulenne	Observation	Toulenne_Staccato_V3828	Sweet_cherry_phenology_data_1978-2015.xlsx	Dryad Digital Repository	doi:10.5061/dryad.1d28m	http://dx.doi.org/10.5061/dryad.1d28m	Staccato	V3828
Toulenne	Observation	Toulenne_Zaicourtif_V2789	Sweet_cherry_phenology_data_1978-2015.xlsx	Dryad Digital Repository	doi:10.5061/dryad.1d28m	http://dx.doi.org/10.5061/dryad.1d28m	Zaicourtif	V2789
Toulenne	Observation	Toulenne_Sonnet_V3563	Sweet_cherry_phenology_data_1978-2015.xlsx	Dryad Digital Repository	doi:10.5061/dryad.1d28m	http://dx.doi.org/10.5061/dryad.1d28m	Sonnet	V3563
Toulenne	Observation	Toulenne_Starblush_V3269	Sweet_cherry_phenology_data_1978-2015.xlsx	Dryad Digital Repository	doi:10.5061/dryad.1d28m	http://dx.doi.org/10.5061/dryad.1d28m	Starblush	V3269
Toulenne	Observation	Toulenne_Arodel_V3294	Sweet_cherry_phenology_data_1978-2015.xlsx	Dryad Digital Repository	doi:10.5061/dryad.1d28m	http://dx.doi.org/10.5061/dryad.1d28m	Arodel	V3294
Toulenne	Observation	Toulenne_Ferdouce_V3239	Sweet_cherry_phenology_data_1978-2015.xlsx	Dryad Digital Repository	doi:10.5061/dryad.1d28m	http://dx.doi.org/10.5061/dryad.1d28m	Ferdouce	V3239
Toulenne	Observation	Toulenne_Duroni 3_V2006	Sweet_cherry_phenology_data_1978-2015.xlsx	Dryad Digital Repository	doi:10.5061/dryad.1d28m	http://dx.doi.org/10.5061/dryad.1d28m	Duroni 3	V2006
Toulenne	Observation	Toulenne_Imperiale_V2865	Sweet_cherry_phenology_data_1978-2015.xlsx	Dryad Digital Repository	doi:10.5061/dryad.1d28m	http://dx.doi.org/10.5061/dryad.1d28m	Imperiale	V2865
Toulenne	Observation	Toulenne_Turca_V2908	Sweet_cherry_phenology_data_1978-2015.xlsx	Dryad Digital Repository	doi:10.5061/dryad.1d28m	http://dx.doi.org/10.5061/dryad.1d28m	Turca	V2908
Toulenne	Observation	Toulenne_Verdel Ferbolus_V1360	Sweet_cherry_phenology_data_1978-2015.xlsx	Dryad Digital Repository	doi:10.5061/dryad.1d28m	http://dx.doi.org/10.5061/dryad.1d28m	Verdel Ferbolus	V1360
Toulenne	Observation	Toulenne_Sharo_V2358	Sweet_cherry_phenology_data_1978-2015.xlsx	Dryad Digital Repository	doi:10.5061/dryad.1d28m	http://dx.doi.org/10.5061/dryad.1d28m	Sharo	V2358
Toulenne	Observation	Toulenne_Beaulieu_V2904	Sweet_cherry_phenology_data_1978-2015.xlsx	Dryad Digital Repository	doi:10.5061/dryad.1d28m	http://dx.doi.org/10.5061/dryad.1d28m	Beaulieu	V2904
Toulenne	Observation	Toulenne_Belge_V3567	Sweet_cherry_phenology_data_1978-2015.xlsx	Dryad Digital Repository	doi:10.5061/dryad.1d28m	http://dx.doi.org/10.5061/dryad.1d28m	Belge	V3567
Toulenne	Observation	Toulenne_Linda_V2979	Sweet_cherry_phenology_data_1978-2015.xlsx	Dryad Digital Repository	doi:10.5061/dryad.1d28m	http://dx.doi.org/10.5061/dryad.1d28m	Linda	V2979
Toulenne	Observation	Toulenne_Tunde_V3582	Sweet_cherry_phenology_data_1978-2015.xlsx	Dryad Digital Repository	doi:10.5061/dryad.1d28m	http://dx.doi.org/10.5061/dryad.1d28m	Tunde	V3582
Toulenne	Observation	Toulenne_Early rivers_V785	Sweet_cherry_phenology_data_1978-2015.xlsx	Dryad Digital Repository	doi:10.5061/dryad.1d28m	http://dx.doi.org/10.5061/dryad.1d28m	Early rivers	V785
Toulenne	Observation	Toulenne_Glacier_V2917	Sweet_cherry_phenology_data_1978-2015.xlsx	Dryad Digital Repository	doi:10.5061/dryad.1d28m	http://dx.doi.org/10.5061/dryad.1d28m	Glacier	V2917
Toulenne	Observation	Toulennepoleon Compact_V2850	Sweet_cherry_phenology_data_1978-2015.xlsx	Dryad Digital Repository	doi:10.5061/dryad.1d28m	http://dx.doi.org/10.5061/dryad.1d28m	Napoleon Compact	V2850
Toulenne	Observation	Toulenne_Ferlizac_V3600	Sweet_cherry_phenology_data_1978-2015.xlsx	Dryad Digital Repository	doi:10.5061/dryad.1d28m	http://dx.doi.org/10.5061/dryad.1d28m	Ferlizac	V3600
Toulenne	Observation	Toulenne_Sweetheart Sumtare_V2530	Sweet_cherry_phenology_data_1978-2015.xlsx	Dryad Digital Repository	doi:10.5061/dryad.1d28m	http://dx.doi.org/10.5061/dryad.1d28m	Sweetheart Sumtare	V2530
Toulenne	Observation	Toulenne_Simone Chaleat_V2478	Sweet_cherry_phenology_data_1978-2015.xlsx	Dryad Digital Repository	doi:10.5061/dryad.1d28m	http://dx.doi.org/10.5061/dryad.1d28m	Simone Chaleat	V2478
Toulenne	Observation	Toulenne_Tragana d'Edessa_V1812	Sweet_cherry_phenology_data_1978-2015.xlsx	Dryad Digital Repository	doi:10.5061/dryad.1d28m	http://dx.doi.org/10.5061/dryad.1d28m	Tragana d'Edessa	V1812
Toulenne	Observation	Toulenne_Summit_V2463	Sweet_cherry_phenology_data_1978-2015.xlsx	Dryad Digital Repository	doi:10.5061/dryad.1d28m	http://dx.doi.org/10.5061/dryad.1d28m	Summit	V2463
Toulenne	Observation	Toulenne_Vega_V2081	Sweet_cherry_phenology_data_1978-2015.xlsx	Dryad Digital Repository	doi:10.5061/dryad.1d28m	http://dx.doi.org/10.5061/dryad.1d28m	Vega	V2081
Toulenne	Observation	Toulenne_Early Van Compact_V2671	Sweet_cherry_phenology_data_1978-2015.xlsx	Dryad Digital Repository	doi:10.5061/dryad.1d28m	http://dx.doi.org/10.5061/dryad.1d28m	Early Van Compact	V2671
Toulenne	Observation	Toulenne_Symphony_V3556	Sweet_cherry_phenology_data_1978-2015.xlsx	Dryad Digital Repository	doi:10.5061/dryad.1d28m	http://dx.doi.org/10.5061/dryad.1d28m	Symphony	V3556
Toulenne	Observation	Toulenne_Symphony_V3698	Sweet_cherry_phenology_data_1978-2015.xlsx	Dryad Digital Repository	doi:10.5061/dryad.1d28m	http://dx.doi.org/10.5061/dryad.1d28m	Symphony	V3698
Toulenne	Observation	Toulenne_Feria_V3386	Sweet_cherry_phenology_data_1978-2015.xlsx	Dryad Digital Repository	doi:10.5061/dryad.1d28m	http://dx.doi.org/10.5061/dryad.1d28m	Feria	V3386
Toulenne	Observation	Toulenne_Anita_V3339	Sweet_cherry_phenology_data_1978-2015.xlsx	Dryad Digital Repository	doi:10.5061/dryad.1d28m	http://dx.doi.org/10.5061/dryad.1d28m	Anita	V3339
Toulenne	Observation	Toulenne_Durone Nero III_V2496	Sweet_cherry_phenology_data_1978-2015.xlsx	Dryad Digital Repository	doi:10.5061/dryad.1d28m	http://dx.doi.org/10.5061/dryad.1d28m	Durone Nero III	V2496
Toulenne	Observation	Toulenne_Bianca di Verona_V2048	Sweet_cherry_phenology_data_1978-2015.xlsx	Dryad Digital Repository	doi:10.5061/dryad.1d28m	http://dx.doi.org/10.5061/dryad.1d28m	Bianca di Verona	V2048
Toulenne	Observation	Toulenne_Duroni 3_V2226	Sweet_cherry_phenology_data_1978-2015.xlsx	Dryad Digital Repository	doi:10.5061/dryad.1d28m	http://dx.doi.org/10.5061/dryad.1d28m	Duroni 3	V2226
Toulenne	Observation	Toulenne_Durona di Cesena_V2011	Sweet_cherry_phenology_data_1978-2015.xlsx	Dryad Digital Repository	doi:10.5061/dryad.1d28m	http://dx.doi.org/10.5061/dryad.1d28m	Durona di Cesena	V2011
Toulenne	Observation	Toulenne_Guillaume_V935	Sweet_cherry_phenology_data_1978-2015.xlsx	Dryad Digital Repository	doi:10.5061/dryad.1d28m	http://dx.doi.org/10.5061/dryad.1d28m	Guillaume	V935
Toulenne	Observation	Toulenne_Kunzego_V3570	Sweet_cherry_phenology_data_1978-2015.xlsx	Dryad Digital Repository	doi:10.5061/dryad.1d28m	http://dx.doi.org/10.5061/dryad.1d28m	Kunzego	V3570
Toulenne	Observation	Toulenne_Vittoria_V1944	Sweet_cherry_phenology_data_1978-2015.xlsx	Dryad Digital Repository	doi:10.5061/dryad.1d28m	http://dx.doi.org/10.5061/dryad.1d28m	Vittoria	V1944
Toulenne	Observation	Toulenne_Grossa Gamba_V2238	Sweet_cherry_phenology_data_1978-2015.xlsx	Dryad Digital Repository	doi:10.5061/dryad.1d28m	http://dx.doi.org/10.5061/dryad.1d28m	Grossa Gamba	V2238
Toulenne	Observation	Toulenne_Maipot_V2357	Sweet_cherry_phenology_data_1978-2015.xlsx	Dryad Digital Repository	doi:10.5061/dryad.1d28m	http://dx.doi.org/10.5061/dryad.1d28m	Maipot	V2357
Toulenne	Observation	Toulenne_Ferdiva_V3115	Sweet_cherry_phenology_data_1978-2015.xlsx	Dryad Digital Repository	doi:10.5061/dryad.1d28m	http://dx.doi.org/10.5061/dryad.1d28m	Ferdiva	V3115
Toulenne	Observation	Toulenne_Sumcoro_V3432	Sweet_cherry_phenology_data_1978-2015.xlsx	Dryad Digital Repository	doi:10.5061/dryad.1d28m	http://dx.doi.org/10.5061/dryad.1d28m	Sumcoro	V3432
Toulenne	Observation	Toulenne_Earlise Rivedel_V2808	Sweet_cherry_phenology_data_1978-2015.xlsx	Dryad Digital Repository	doi:10.5061/dryad.1d28m	http://dx.doi.org/10.5061/dryad.1d28m	Earlise Rivedel	V2808
Toulenne	Observation	Toulenne_Vigred_V3721	Sweet_cherry_phenology_data_1978-2015.xlsx	Dryad Digital Repository	doi:10.5061/dryad.1d28m	http://dx.doi.org/10.5061/dryad.1d28m	Vigred	V3721
Toulenne	Observation	Toulenne_Early Van Compact_V2669	Sweet_cherry_phenology_data_1978-2015.xlsx	Dryad Digital Repository	doi:10.5061/dryad.1d28m	http://dx.doi.org/10.5061/dryad.1d28m	Early Van Compact	V2669
Toulenne	Observation	Toulenne_Tragana d'Edessa_V2674	Sweet_cherry_phenology_data_1978-2015.xlsx	Dryad Digital Repository	doi:10.5061/dryad.1d28m	http://dx.doi.org/10.5061/dryad.1d28m	Tragana d'Edessa	V2674
Toulenne	Observation	Toulenne_Panthere_V2440	Sweet_cherry_phenology_data_1978-2015.xlsx	Dryad Digital Repository	doi:10.5061/dryad.1d28m	http://dx.doi.org/10.5061/dryad.1d28m	Panthere	V2440
Toulenne	Observation	Toulenne_Satin Sumele_V3696	Sweet_cherry_phenology_data_1978-2015.xlsx	Dryad Digital Repository	doi:10.5061/dryad.1d28m	http://dx.doi.org/10.5061/dryad.1d28m	Satin Sumele	V3696
Toulenne	Observation	Toulenne_Simcoe Probla_V2380	Sweet_cherry_phenology_data_1978-2015.xlsx	Dryad Digital Repository	doi:10.5061/dryad.1d28m	http://dx.doi.org/10.5061/dryad.1d28m	Simcoe Probla	V2380
Toulenne	Observation	Toulenne_Durone Nero II_V2495	Sweet_cherry_phenology_data_1978-2015.xlsx	Dryad Digital Repository	doi:10.5061/dryad.1d28m	http://dx.doi.org/10.5061/dryad.1d28m	Durone Nero II	V2495
Toulenne	Observation	Toulenne_Turca_V2007	Sweet_cherry_phenology_data_1978-2015.xlsx	Dryad Digital Repository	doi:10.5061/dryad.1d28m	http://dx.doi.org/10.5061/dryad.1d28m	Turca	V2007
Toulenne	Observation	Toulenne_Botond_V3142	Sweet_cherry_phenology_data_1978-2015.xlsx	Dryad Digital Repository	doi:10.5061/dryad.1d28m	http://dx.doi.org/10.5061/dryad.1d28m	Botond	V3142
Toulenne	Observation	Toulenne_Kavics_V2978	Sweet_cherry_phenology_data_1978-2015.xlsx	Dryad Digital Repository	doi:10.5061/dryad.1d28m	http://dx.doi.org/10.5061/dryad.1d28m	Kavics	V2978
Toulenne	Observation	Toulenne_Ferlizac_V3112	Sweet_cherry_phenology_data_1978-2015.xlsx	Dryad Digital Repository	doi:10.5061/dryad.1d28m	http://dx.doi.org/10.5061/dryad.1d28m	Ferlizac	V3112
Toulenne	Observation	Toulenne_Bing_V3693	Sweet_cherry_phenology_data_1978-2015.xlsx	Dryad Digital Repository	doi:10.5061/dryad.1d28m	http://dx.doi.org/10.5061/dryad.1d28m	Bing	V3693
Toulenne	Observation	Toulenne_Sweetheart Sumtare	Sweet_cherry_phenology_data_1978-2015.xlsx	Dryad Digital Repository	doi:10.5061/dryad.1d28m	http://dx.doi.org/10.5061/dryad.1d28m	Sweetheart Sumtare
Toulenne	Observation	Toulenne_Lambert_V2078	Sweet_cherry_phenology_data_1978-2015.xlsx	Dryad Digital Repository	doi:10.5061/dryad.1d28m	http://dx.doi.org/10.5061/dryad.1d28m	Lambert	V2078
Toulenne	Observation	Toulenne_Tragana Edessis Agra_V3681	Sweet_cherry_phenology_data_1978-2015.xlsx	Dryad Digital Repository	doi:10.5061/dryad.1d28m	http://dx.doi.org/10.5061/dryad.1d28m	Tragana Edessis Agra	V3681
Toulenne	Observation	Toulenne_Beaulieu_V1657	Sweet_cherry_phenology_data_1978-2015.xlsx	Dryad Digital Repository	doi:10.5061/dryad.1d28m	http://dx.doi.org/10.5061/dryad.1d28m	Beaulieu	V1657
Toulenne	Observation	Toulenne_Di Vignola Primo_V628	Sweet_cherry_phenology_data_1978-2015.xlsx	Dryad Digital Repository	doi:10.5061/dryad.1d28m	http://dx.doi.org/10.5061/dryad.1d28m	Di Vignola Primo	V628
Toulenne	Observation	Toulenne_Bigalise Enjidel_V3562	Sweet_cherry_phenology_data_1978-2015.xlsx	Dryad Digital Repository	doi:10.5061/dryad.1d28m	http://dx.doi.org/10.5061/dryad.1d28m	Bigalise Enjidel	V3562
Toulenne	Observation	Toulenne_Sweetheart Sumtare_V3502	Sweet_cherry_phenology_data_1978-2015.xlsx	Dryad Digital Repository	doi:10.5061/dryad.1d28m	http://dx.doi.org/10.5061/dryad.1d28m	Sweetheart Sumtare	V3502
Toulenne	Observation	Toulenne_Ulster_V1629	Sweet_cherry_phenology_data_1978-2015.xlsx	Dryad Digital Repository	doi:10.5061/dryad.1d28m	http://dx.doi.org/10.5061/dryad.1d28m	Ulster	V1629
Toulenne	Observation	Toulenne_Sumbola_V3267	Sweet_cherry_phenology_data_1978-2015.xlsx	Dryad Digital Repository	doi:10.5061/dryad.1d28m	http://dx.doi.org/10.5061/dryad.1d28m	Sumbola	V3267
Toulenne	Observation	Toulenne_Cristalina Sumnue_V2948	Sweet_cherry_phenology_data_1978-2015.xlsx	Dryad Digital Repository	doi:10.5061/dryad.1d28m	http://dx.doi.org/10.5061/dryad.1d28m	Cristalina Sumnue	V2948
Toulenne	Observation	Toulenne_New Moon Sumini_V2215	Sweet_cherry_phenology_data_1978-2015.xlsx	Dryad Digital Repository	doi:10.5061/dryad.1d28m	http://dx.doi.org/10.5061/dryad.1d28m	New Moon Sumini	V2215
Toulenne	Observation	Toulenne_Satin Sumele_V2939	Sweet_cherry_phenology_data_1978-2015.xlsx	Dryad Digital Repository	doi:10.5061/dryad.1d28m	http://dx.doi.org/10.5061/dryad.1d28m	Satin Sumele	V2939
Toulenne	Observation	Toulenne_Celeste Sumpaca_V3027	Sweet_cherry_phenology_data_1978-2015.xlsx	Dryad Digital Repository	doi:10.5061/dryad.1d28m	http://dx.doi.org/10.5061/dryad.1d28m	Celeste Sumpaca	V3027
Toulenne	Observation	Toulenne_Weisse Herzkirche_V2576	Sweet_cherry_phenology_data_1978-2015.xlsx	Dryad Digital Repository	doi:10.5061/dryad.1d28m	http://dx.doi.org/10.5061/dryad.1d28m	Weisse Herzkirche	V2576
Toulenne	Observation	Toulenne_Ferrador_V3371	Sweet_cherry_phenology_data_1978-2015.xlsx	Dryad Digital Repository	doi:10.5061/dryad.1d28m	http://dx.doi.org/10.5061/dryad.1d28m	Ferrador	V3371
Toulenne	Observation	Toulenne_New Moon Sumini_V2961	Sweet_cherry_phenology_data_1978-2015.xlsx	Dryad Digital Repository	doi:10.5061/dryad.1d28m	http://dx.doi.org/10.5061/dryad.1d28m	New Moon Sumini	V2961
Toulenne	Observation	Toulenne_Compact Stella_V2462	Sweet_cherry_phenology_data_1978-2015.xlsx	Dryad Digital Repository	doi:10.5061/dryad.1d28m	http://dx.doi.org/10.5061/dryad.1d28m	Compact Stella	V2462
Toulenne	Observation	Toulenne_Regina	Sweet_cherry_phenology_data_1978-2015.xlsx	Dryad Digital Repository	doi:10.5061/dryad.1d28m	http://dx.doi.org/10.5061/dryad.1d28m	Regina
Toulenne	Observation	Toulenne_Sandar_V1814	Sweet_cherry_phenology_data_1978-2015.xlsx	Dryad Digital Repository	doi:10.5061/dryad.1d28m	http://dx.doi.org/10.5061/dryad.1d28m	Sandar	V1814
Toulenne	Observation	Toulenne_Sunburst_V2216	Sweet_cherry_phenology_data_1978-2015.xlsx	Dryad Digital Repository	doi:10.5061/dryad.1d28m	http://dx.doi.org/10.5061/dryad.1d28m	Sunburst	V2216
Toulenne	Observation	Toulenne_Precoce Bernard_V2542	Sweet_cherry_phenology_data_1978-2015.xlsx	Dryad Digital Repository	doi:10.5061/dryad.1d28m	http://dx.doi.org/10.5061/dryad.1d28m	Precoce Bernard	V2542
Toulenne	Observation	Toulenne_Skeena_V2840	Sweet_cherry_phenology_data_1978-2015.xlsx	Dryad Digital Repository	doi:10.5061/dryad.1d28m	http://dx.doi.org/10.5061/dryad.1d28m	Skeena	V2840
Toulenne	Observation	Toulenne_Burlat_V2391	Sweet_cherry_phenology_data_1978-2015.xlsx	Dryad Digital Repository	doi:10.5061/dryad.1d28m	http://dx.doi.org/10.5061/dryad.1d28m	Burlat	V2391
Toulenne	Observation	Toulenne_Deacon_V2911	Sweet_cherry_phenology_data_1978-2015.xlsx	Dryad Digital Repository	doi:10.5061/dryad.1d28m	http://dx.doi.org/10.5061/dryad.1d28m	Deacon	V2911
Toulenne	Observation	Toulenne_Deacon_V2910	Sweet_cherry_phenology_data_1978-2015.xlsx	Dryad Digital Repository	doi:10.5061/dryad.1d28m	http://dx.doi.org/10.5061/dryad.1d28m	Deacon	V2910
Toulenne	Observation	Toulenne_Sonnet_V3939	Sweet_cherry_phenology_data_1978-2015.xlsx	Dryad Digital Repository	doi:10.5061/dryad.1d28m	http://dx.doi.org/10.5061/dryad.1d28m	Sonnet	V3939
Toulenne	Observation	Toulenne_Cerella_V2355	Sweet_cherry_phenology_data_1978-2015.xlsx	Dryad Digital Repository	doi:10.5061/dryad.1d28m	http://dx.doi.org/10.5061/dryad.1d28m	Cerella	V2355
Toulenne	Observation	Toulenne_Sumbola_V2957	Sweet_cherry_phenology_data_1978-2015.xlsx	Dryad Digital Repository	doi:10.5061/dryad.1d28m	http://dx.doi.org/10.5061/dryad.1d28m	Sumbola	V2957
Toulenne	Observation	Toulenne_Vanda_V3742	Sweet_cherry_phenology_data_1978-2015.xlsx	Dryad Digital Repository	doi:10.5061/dryad.1d28m	http://dx.doi.org/10.5061/dryad.1d28m	Vanda	V3742
Toulenne	Observation	Toulenne_Sovereign_V3633	Sweet_cherry_phenology_data_1978-2015.xlsx	Dryad Digital Repository	doi:10.5061/dryad.1d28m	http://dx.doi.org/10.5061/dryad.1d28m	Sovereign	V3633
Toulenne	Observation	Toulenne_Vittoria_V2048	Sweet_cherry_phenology_data_1978-2015.xlsx	Dryad Digital Repository	doi:10.5061/dryad.1d28m	http://dx.doi.org/10.5061/dryad.1d28m	Vittoria	V2048
Toulenne	Observation	Toulenne_Vista_V2046	Sweet_cherry_phenology_data_1978-2015.xlsx	Dryad Digital Repository	doi:10.5061/dryad.1d28m	http://dx.doi.org/10.5061/dryad.1d28m	Vista	V2046
Toulenne	Observation	Toulenne_Deacon_V1421	Sweet_cherry_phenology_data_1978-2015.xlsx	Dryad Digital Repository	doi:10.5061/dryad.1d28m	http://dx.doi.org/10.5061/dryad.1d28m	Deacon	V1421
Toulenne	Observation	Toulenne_Skeena_V2941	Sweet_cherry_phenology_data_1978-2015.xlsx	Dryad Digital Repository	doi:10.5061/dryad.1d28m	http://dx.doi.org/10.5061/dryad.1d28m	Skeena	V2941
Toulenne	Observation	Toulenne_Gubinska Czarna_V3572	Sweet_cherry_phenology_data_1978-2015.xlsx	Dryad Digital Repository	doi:10.5061/dryad.1d28m	http://dx.doi.org/10.5061/dryad.1d28m	Gubinska Czarna	V3572
Toulenne	Observation	Toulenne_Noire de Meched_V2678	Sweet_cherry_phenology_data_1978-2015.xlsx	Dryad Digital Repository	doi:10.5061/dryad.1d28m	http://dx.doi.org/10.5061/dryad.1d28m	Noire de Meched	V2678
Toulenne	Observation	Toulenne_Sonnet_V3501	Sweet_cherry_phenology_data_1978-2015.xlsx	Dryad Digital Repository	doi:10.5061/dryad.1d28m	http://dx.doi.org/10.5061/dryad.1d28m	Sonnet	V3501
Toulenne	Observation	Toulenne_Staccato_V3554	Sweet_cherry_phenology_data_1978-2015.xlsx	Dryad Digital Repository	doi:10.5061/dryad.1d28m	http://dx.doi.org/10.5061/dryad.1d28m	Staccato	V3554
Toulenne	Observation	Toulenne_Symphony_V3699	Sweet_cherry_phenology_data_1978-2015.xlsx	Dryad Digital Repository	doi:10.5061/dryad.1d28m	http://dx.doi.org/10.5061/dryad.1d28m	Symphony	V3699
Toulenne	Observation	Toulenne_Vega_V2609	Sweet_cherry_phenology_data_1978-2015.xlsx	Dryad Digital Repository	doi:10.5061/dryad.1d28m	http://dx.doi.org/10.5061/dryad.1d28m	Vega	V2609
Toulenne	Observation	Toulenne_Sam_V1264	Sweet_cherry_phenology_data_1978-2015.xlsx	Dryad Digital Repository	doi:10.5061/dryad.1d28m	http://dx.doi.org/10.5061/dryad.1d28m	Sam	V1264
Toulenne	Observation	Toulenne_Ferracida_V2200	Sweet_cherry_phenology_data_1978-2015.xlsx	Dryad Digital Repository	doi:10.5061/dryad.1d28m	http://dx.doi.org/10.5061/dryad.1d28m	Ferracida	V2200
Toulenne	Observation	Toulenne_Ferrovia_V2907	Sweet_cherry_phenology_data_1978-2015.xlsx	Dryad Digital Repository	doi:10.5061/dryad.1d28m	http://dx.doi.org/10.5061/dryad.1d28m	Ferrovia	V2907
Toulenne	Observation	Toulenne_Hedelfingen_V2349	Sweet_cherry_phenology_data_1978-2015.xlsx	Dryad Digital Repository	doi:10.5061/dryad.1d28m	http://dx.doi.org/10.5061/dryad.1d28m	Hedelfingen	V2349
Toulenne	Observation	Toulenne_Kutahya_V2153	Sweet_cherry_phenology_data_1978-2015.xlsx	Dryad Digital Repository	doi:10.5061/dryad.1d28m	http://dx.doi.org/10.5061/dryad.1d28m	Kutahya	V2153
Toulenne	Observation	Toulenne_Francesca_V2550	Sweet_cherry_phenology_data_1978-2015.xlsx	Dryad Digital Repository	doi:10.5061/dryad.1d28m	http://dx.doi.org/10.5061/dryad.1d28m	Francesca	V2550
Toulenne	Observation	Toulenne_Camus de Venasque_V1930	Sweet_cherry_phenology_data_1978-2015.xlsx	Dryad Digital Repository	doi:10.5061/dryad.1d28m	http://dx.doi.org/10.5061/dryad.1d28m	Camus de Venasque	V1930
Toulenne	Observation	Toulenne_Isabella_V2877	Sweet_cherry_phenology_data_1978-2015.xlsx	Dryad Digital Repository	doi:10.5061/dryad.1d28m	http://dx.doi.org/10.5061/dryad.1d28m	Isabella	V2877
Toulenne	Observation	Toulenne_Cerise Corse_V3544	Sweet_cherry_phenology_data_1978-2015.xlsx	Dryad Digital Repository	doi:10.5061/dryad.1d28m	http://dx.doi.org/10.5061/dryad.1d28m	Cerise Corse	V3544
Toulenne	Observation	Toulenne_Staccato_V3634	Sweet_cherry_phenology_data_1978-2015.xlsx	Dryad Digital Repository	doi:10.5061/dryad.1d28m	http://dx.doi.org/10.5061/dryad.1d28m	Staccato	V3634
Toulenne	Observation	Toulenne_Black Star_V3576	Sweet_cherry_phenology_data_1978-2015.xlsx	Dryad Digital Repository	doi:10.5061/dryad.1d28m	http://dx.doi.org/10.5061/dryad.1d28m	Black Star	V3576
Toulenne	Observation	Toulenne_Somerset_V3186	Sweet_cherry_phenology_data_1978-2015.xlsx	Dryad Digital Repository	doi:10.5061/dryad.1d28m	http://dx.doi.org/10.5061/dryad.1d28m	Somerset	V3186
Toulenne	Observation	Toulenne_Ferpin_V3242	Sweet_cherry_phenology_data_1978-2015.xlsx	Dryad Digital Repository	doi:10.5061/dryad.1d28m	http://dx.doi.org/10.5061/dryad.1d28m	Ferpin	V3242
Toulenne	Observation	Toulenne_Badacsony_V340	Sweet_cherry_phenology_data_1978-2015.xlsx	Dryad Digital Repository	doi:10.5061/dryad.1d28m	http://dx.doi.org/10.5061/dryad.1d28m	Badacsony	V340
Toulenne	Observation	Toulenne_Compact Stella_V2587	Sweet_cherry_phenology_data_1978-2015.xlsx	Dryad Digital Repository	doi:10.5061/dryad.1d28m	http://dx.doi.org/10.5061/dryad.1d28m	Compact Stella	V2587
Toulenne	Observation	Toulenne_Simcoe Probla_V3293	Sweet_cherry_phenology_data_1978-2015.xlsx	Dryad Digital Repository	doi:10.5061/dryad.1d28m	http://dx.doi.org/10.5061/dryad.1d28m	Simcoe Probla	V3293
Toulenne	Observation	Toulenne_Grossa Gamba_V2198	Sweet_cherry_phenology_data_1978-2015.xlsx	Dryad Digital Repository	doi:10.5061/dryad.1d28m	http://dx.doi.org/10.5061/dryad.1d28m	Grossa Gamba	V2198
Toulenne	Observation	Toulenne_Negus_V3139	Sweet_cherry_phenology_data_1978-2015.xlsx	Dryad Digital Repository	doi:10.5061/dryad.1d28m	http://dx.doi.org/10.5061/dryad.1d28m	Negus	V3139
Toulenne	Observation	Toulenne_Belle de Fabrega_V3200	Sweet_cherry_phenology_data_1978-2015.xlsx	Dryad Digital Repository	doi:10.5061/dryad.1d28m	http://dx.doi.org/10.5061/dryad.1d28m	Belle de Fabrega	V3200
Toulenne	Observation	Toulenne_Giulietta_V3194	Sweet_cherry_phenology_data_1978-2015.xlsx	Dryad Digital Repository	doi:10.5061/dryad.1d28m	http://dx.doi.org/10.5061/dryad.1d28m	Giulietta	V3194
Toulenne	Observation	Toulenne_Cerise Corse_V3543	Sweet_cherry_phenology_data_1978-2015.xlsx	Dryad Digital Repository	doi:10.5061/dryad.1d28m	http://dx.doi.org/10.5061/dryad.1d28m	Cerise Corse	V3543
Toulenne	Observation	Toulenne_Arodel_V2892	Sweet_cherry_phenology_data_1978-2015.xlsx	Dryad Digital Repository	doi:10.5061/dryad.1d28m	http://dx.doi.org/10.5061/dryad.1d28m	Arodel	V2892
Toulenne	Observation	Toulenne_Successa_V3545	Sweet_cherry_phenology_data_1978-2015.xlsx	Dryad Digital Repository	doi:10.5061/dryad.1d28m	http://dx.doi.org/10.5061/dryad.1d28m	Successa	V3545
Toulenne	Observation	Toulenne_Successa_V3546	Sweet_cherry_phenology_data_1978-2015.xlsx	Dryad Digital Repository	doi:10.5061/dryad.1d28m	http://dx.doi.org/10.5061/dryad.1d28m	Successa	V3546
Toulenne	Observation	Toulenne_Early Van Compact_V2177	Sweet_cherry_phenology_data_1978-2015.xlsx	Dryad Digital Repository	doi:10.5061/dryad.1d28m	http://dx.doi.org/10.5061/dryad.1d28m	Early Van Compact	V2177
Toulenne	Observation	Toulenne_Vanda_V2851	Sweet_cherry_phenology_data_1978-2015.xlsx	Dryad Digital Repository	doi:10.5061/dryad.1d28m	http://dx.doi.org/10.5061/dryad.1d28m	Vanda	V2851
Toulenne	Observation	Toulenne_Pico L Negro_V3666	Sweet_cherry_phenology_data_1978-2015.xlsx	Dryad Digital Repository	doi:10.5061/dryad.1d28m	http://dx.doi.org/10.5061/dryad.1d28m	Pico L Negro	V3666
Toulenne	Observation	Toulenne_Sandra Rose_V3827	Sweet_cherry_phenology_data_1978-2015.xlsx	Dryad Digital Repository	doi:10.5061/dryad.1d28m	http://dx.doi.org/10.5061/dryad.1d28m	Sandra Rose	V3827
Toulenne	Observation	Toulenne_Black Star_V3915	Sweet_cherry_phenology_data_1978-2015.xlsx	Dryad Digital Repository	doi:10.5061/dryad.1d28m	http://dx.doi.org/10.5061/dryad.1d28m	Black Star	V3915
Toulenne	Observation	Toulenne_Canada Giant Sumgita_V3311	Sweet_cherry_phenology_data_1978-2015.xlsx	Dryad Digital Repository	doi:10.5061/dryad.1d28m	http://dx.doi.org/10.5061/dryad.1d28m	Canada Giant Sumgita	V3311
Toulenne	Observation	Toulenne_Vittoria_V2682	Sweet_cherry_phenology_data_1978-2015.xlsx	Dryad Digital Repository	doi:10.5061/dryad.1d28m	http://dx.doi.org/10.5061/dryad.1d28m	Vittoria	V2682
Toulenne	Observation	Toulenne_Montmorency_V1280	Sweet_cherry_phenology_data_1978-2015.xlsx	Dryad Digital Repository	doi:10.5061/dryad.1d28m	http://dx.doi.org/10.5061/dryad.1d28m	Montmorency	V1280
Toulenne	Observation	Toulenne_Fernier_V2315	Sweet_cherry_phenology_data_1978-2015.xlsx	Dryad Digital Repository	doi:10.5061/dryad.1d28m	http://dx.doi.org/10.5061/dryad.1d28m	Fernier	V2315
Toulenne	Observation	Toulenne_Coralise Gardel_V3296	Sweet_cherry_phenology_data_1978-2015.xlsx	Dryad Digital Repository	doi:10.5061/dryad.1d28m	http://dx.doi.org/10.5061/dryad.1d28m	Coralise Gardel	V3296
Toulenne	Observation	Toulenne_Durona di Arezzo_V2010	Sweet_cherry_phenology_data_1978-2015.xlsx	Dryad Digital Repository	doi:10.5061/dryad.1d28m	http://dx.doi.org/10.5061/dryad.1d28m	Durona di Arezzo	V2010
Toulenne	Observation	Toulenne_Viva_V1923	Sweet_cherry_phenology_data_1978-2015.xlsx	Dryad Digital Repository	doi:10.5061/dryad.1d28m	http://dx.doi.org/10.5061/dryad.1d28m	Viva	V1923
Toulenne	Observation	Toulenne_Sovereign_V3431	Sweet_cherry_phenology_data_1978-2015.xlsx	Dryad Digital Repository	doi:10.5061/dryad.1d28m	http://dx.doi.org/10.5061/dryad.1d28m	Sovereign	V3431
Toulenne	Observation	Toulenne_Peter_V3584	Sweet_cherry_phenology_data_1978-2015.xlsx	Dryad Digital Repository	doi:10.5061/dryad.1d28m	http://dx.doi.org/10.5061/dryad.1d28m	Peter	V3584
Toulenne	Observation	Toulenne_Fougerouse_V2622	Sweet_cherry_phenology_data_1978-2015.xlsx	Dryad Digital Repository	doi:10.5061/dryad.1d28m	http://dx.doi.org/10.5061/dryad.1d28m	Fougerouse	V2622
Toulenne	Observation	Toulenne_Royalton_V3042	Sweet_cherry_phenology_data_1978-2015.xlsx	Dryad Digital Repository	doi:10.5061/dryad.1d28m	http://dx.doi.org/10.5061/dryad.1d28m	Royalton	V3042
Toulenne	Observation	Toulenne_Vittoria_V2681	Sweet_cherry_phenology_data_1978-2015.xlsx	Dryad Digital Repository	doi:10.5061/dryad.1d28m	http://dx.doi.org/10.5061/dryad.1d28m	Vittoria	V2681
Toulenne	Observation	Toulennepoleon_V2255	Sweet_cherry_phenology_data_1978-2015.xlsx	Dryad Digital Repository	doi:10.5061/dryad.1d28m	http://dx.doi.org/10.5061/dryad.1d28m	Napoleon	V2255
Toulenne	Observation	Toulenne_Starkrimson_V2395	Sweet_cherry_phenology_data_1978-2015.xlsx	Dryad Digital Repository	doi:10.5061/dryad.1d28m	http://dx.doi.org/10.5061/dryad.1d28m	Starkrimson	V2395
Toulenne	Observation	Toulenne_Late Maria_V3851	Sweet_cherry_phenology_data_1978-2015.xlsx	Dryad Digital Repository	doi:10.5061/dryad.1d28m	http://dx.doi.org/10.5061/dryad.1d28m	Late Maria	V3851
Toulenne	Observation	Toulenne_Arcina Fercer_V2220	Sweet_cherry_phenology_data_1978-2015.xlsx	Dryad Digital Repository	doi:10.5061/dryad.1d28m	http://dx.doi.org/10.5061/dryad.1d28m	Arcina Fercer	V2220
Toulenne	Observation	Toulenne_Belge_V2032	Sweet_cherry_phenology_data_1978-2015.xlsx	Dryad Digital Repository	doi:10.5061/dryad.1d28m	http://dx.doi.org/10.5061/dryad.1d28m	Belge	V2032
Toulenne	Observation	Toulenne_Garnet_V2338	Sweet_cherry_phenology_data_1978-2015.xlsx	Dryad Digital Repository	doi:10.5061/dryad.1d28m	http://dx.doi.org/10.5061/dryad.1d28m	Garnet	V2338
Toulenne	Observation	Toulenne_Olympic_V2914	Sweet_cherry_phenology_data_1978-2015.xlsx	Dryad Digital Repository	doi:10.5061/dryad.1d28m	http://dx.doi.org/10.5061/dryad.1d28m	Olympic	V2914
Toulenne	Observation	Toulenne_Vista_V2219	Sweet_cherry_phenology_data_1978-2015.xlsx	Dryad Digital Repository	doi:10.5061/dryad.1d28m	http://dx.doi.org/10.5061/dryad.1d28m	Vista	V2219
Toulenne	Observation	Toulenne_Vicentina_V2000	Sweet_cherry_phenology_data_1978-2015.xlsx	Dryad Digital Repository	doi:10.5061/dryad.1d28m	http://dx.doi.org/10.5061/dryad.1d28m	Vicentina	V2000
Toulenne	Observation	Toulenne_Vista_V2221	Sweet_cherry_phenology_data_1978-2015.xlsx	Dryad Digital Repository	doi:10.5061/dryad.1d28m	http://dx.doi.org/10.5061/dryad.1d28m	Vista	V2221
Toulenne	Observation	Toulenne_Sovereign_V3552	Sweet_cherry_phenology_data_1978-2015.xlsx	Dryad Digital Repository	doi:10.5061/dryad.1d28m	http://dx.doi.org/10.5061/dryad.1d28m	Sovereign	V3552
Toulenne	Observation	Toulenne_Samba Sumste_V2699	Sweet_cherry_phenology_data_1978-2015.xlsx	Dryad Digital Repository	doi:10.5061/dryad.1d28m	http://dx.doi.org/10.5061/dryad.1d28m	Samba Sumste	V2699
Toulenne	Observation	Toulenne_Earlise Rivedel_V3314	Sweet_cherry_phenology_data_1978-2015.xlsx	Dryad Digital Repository	doi:10.5061/dryad.1d28m	http://dx.doi.org/10.5061/dryad.1d28m	Earlise Rivedel	V3314
Toulenne	Observation	Toulennepoleon_V804	Sweet_cherry_phenology_data_1978-2015.xlsx	Dryad Digital Repository	doi:10.5061/dryad.1d28m	http://dx.doi.org/10.5061/dryad.1d28m	Napoleon	V804
Toulenne	Observation	Toulenne_Rubin_V2325	Sweet_cherry_phenology_data_1978-2015.xlsx	Dryad Digital Repository	doi:10.5061/dryad.1d28m	http://dx.doi.org/10.5061/dryad.1d28m	Rubin	V2325
Toulenne	Observation	Toulenne_Vittoria_V2026	Sweet_cherry_phenology_data_1978-2015.xlsx	Dryad Digital Repository	doi:10.5061/dryad.1d28m	http://dx.doi.org/10.5061/dryad.1d28m	Vittoria	V2026
Toulenne	Observation	Toulenne_Vista_V2066	Sweet_cherry_phenology_data_1978-2015.xlsx	Dryad Digital Repository	doi:10.5061/dryad.1d28m	http://dx.doi.org/10.5061/dryad.1d28m	Vista	V2066
Toulenne	Observation	Toulenne_Bellise Bedel_V3660	Sweet_cherry_phenology_data_1978-2015.xlsx	Dryad Digital Repository	doi:10.5061/dryad.1d28m	http://dx.doi.org/10.5061/dryad.1d28m	Bellise Bedel	V3660
Toulenne	Observation	Toulenne_Marmotte_V1429	Sweet_cherry_phenology_data_1978-2015.xlsx	Dryad Digital Repository	doi:10.5061/dryad.1d28m	http://dx.doi.org/10.5061/dryad.1d28m	Marmotte	V1429
Toulenne	Observation	Toulenne_Firm Red Marim_V3592	Sweet_cherry_phenology_data_1978-2015.xlsx	Dryad Digital Repository	doi:10.5061/dryad.1d28m	http://dx.doi.org/10.5061/dryad.1d28m	Firm Red Marim	V3592
Toulenne	Observation	Toulennepoleon_V1007	Sweet_cherry_phenology_data_1978-2015.xlsx	Dryad Digital Repository	doi:10.5061/dryad.1d28m	http://dx.doi.org/10.5061/dryad.1d28m	Napoleon	V1007
Toulenne	Observation	Toulenne_Garnet_V2155	Sweet_cherry_phenology_data_1978-2015.xlsx	Dryad Digital Repository	doi:10.5061/dryad.1d28m	http://dx.doi.org/10.5061/dryad.1d28m	Garnet	V2155
Toulenne	Observation	Toulenne_Guillaume_V938	Sweet_cherry_phenology_data_1978-2015.xlsx	Dryad Digital Repository	doi:10.5061/dryad.1d28m	http://dx.doi.org/10.5061/dryad.1d28m	Guillaume	V938
Toulenne	Observation	Toulenne_Nordwunder_V2035	Sweet_cherry_phenology_data_1978-2015.xlsx	Dryad Digital Repository	doi:10.5061/dryad.1d28m	http://dx.doi.org/10.5061/dryad.1d28m	Nordwunder	V2035
Toulenne	Observation	Toulenne_Reverchon_V2055	Sweet_cherry_phenology_data_1978-2015.xlsx	Dryad Digital Repository	doi:10.5061/dryad.1d28m	http://dx.doi.org/10.5061/dryad.1d28m	Reverchon	V2055
Toulenne	Observation	Toulenne_Sam_V2321	Sweet_cherry_phenology_data_1978-2015.xlsx	Dryad Digital Repository	doi:10.5061/dryad.1d28m	http://dx.doi.org/10.5061/dryad.1d28m	Sam	V2321
Toulenne	Observation	Toulenne_Annelone_V2878	Sweet_cherry_phenology_data_1978-2015.xlsx	Dryad Digital Repository	doi:10.5061/dryad.1d28m	http://dx.doi.org/10.5061/dryad.1d28m	Annelone	V2878
Toulenne	Observation	Toulenne_Graffioni_V2031	Sweet_cherry_phenology_data_1978-2015.xlsx	Dryad Digital Repository	doi:10.5061/dryad.1d28m	http://dx.doi.org/10.5061/dryad.1d28m	Graffioni	V2031
Toulenne	Observation	Toulenne_Hedelfingen_V811	Sweet_cherry_phenology_data_1978-2015.xlsx	Dryad Digital Repository	doi:10.5061/dryad.1d28m	http://dx.doi.org/10.5061/dryad.1d28m	Hedelfingen	V811
Toulenne	Observation	Toulenne_Starblush_V2779	Sweet_cherry_phenology_data_1978-2015.xlsx	Dryad Digital Repository	doi:10.5061/dryad.1d28m	http://dx.doi.org/10.5061/dryad.1d28m	Starblush	V2779
Toulenne	Observation	Toulenne_Sumesi_V2951	Sweet_cherry_phenology_data_1978-2015.xlsx	Dryad Digital Repository	doi:10.5061/dryad.1d28m	http://dx.doi.org/10.5061/dryad.1d28m	Sumesi	V2951
Toulenne	Observation	Toulenne_Girodel_V3560	Sweet_cherry_phenology_data_1978-2015.xlsx	Dryad Digital Repository	doi:10.5061/dryad.1d28m	http://dx.doi.org/10.5061/dryad.1d28m	Girodel	V3560
Toulenne	Observation	Toulenne_Isabella_V2552	Sweet_cherry_phenology_data_1978-2015.xlsx	Dryad Digital Repository	doi:10.5061/dryad.1d28m	http://dx.doi.org/10.5061/dryad.1d28m	Isabella	V2552
Toulenne	Observation	Toulenne_Belge_V1929	Sweet_cherry_phenology_data_1978-2015.xlsx	Dryad Digital Repository	doi:10.5061/dryad.1d28m	http://dx.doi.org/10.5061/dryad.1d28m	Belge	V1929
Toulenne	Observation	Toulenne_Badacsony_V2673	Sweet_cherry_phenology_data_1978-2015.xlsx	Dryad Digital Repository	doi:10.5061/dryad.1d28m	http://dx.doi.org/10.5061/dryad.1d28m	Badacsony	V2673
Toulenne	Observation	Toulenne_Noire de Meched_V2679	Sweet_cherry_phenology_data_1978-2015.xlsx	Dryad Digital Repository	doi:10.5061/dryad.1d28m	http://dx.doi.org/10.5061/dryad.1d28m	Noire de Meched	V2679
Toulenne	Observation	Toulenne_Enrica_V2872	Sweet_cherry_phenology_data_1978-2015.xlsx	Dryad Digital Repository	doi:10.5061/dryad.1d28m	http://dx.doi.org/10.5061/dryad.1d28m	Enrica	V2872
Toulenne	Observation	Toulenne_Sir Don_V3641	Sweet_cherry_phenology_data_1978-2015.xlsx	Dryad Digital Repository	doi:10.5061/dryad.1d28m	http://dx.doi.org/10.5061/dryad.1d28m	Sir Don	V3641
Toulenne	Observation	Toulenne_Noire de Meched_V1608	Sweet_cherry_phenology_data_1978-2015.xlsx	Dryad Digital Repository	doi:10.5061/dryad.1d28m	http://dx.doi.org/10.5061/dryad.1d28m	Noire de Meched	V1608
Toulenne	Observation	Toulenne_Kutahya_V3676	Sweet_cherry_phenology_data_1978-2015.xlsx	Dryad Digital Repository	doi:10.5061/dryad.1d28m	http://dx.doi.org/10.5061/dryad.1d28m	Kutahya	V3676
Toulenne	Observation	Toulenne_Sir Don_V3637	Sweet_cherry_phenology_data_1978-2015.xlsx	Dryad Digital Repository	doi:10.5061/dryad.1d28m	http://dx.doi.org/10.5061/dryad.1d28m	Sir Don	V3637
Toulenne	Observation	Toulenne_Glacier_V4355	Sweet_cherry_phenology_data_1978-2015.xlsx	Dryad Digital Repository	doi:10.5061/dryad.1d28m	http://dx.doi.org/10.5061/dryad.1d28m	Glacier	V4355
Toulenne	Observation	Toulenne_Blaze Star_V3645	Sweet_cherry_phenology_data_1978-2015.xlsx	Dryad Digital Repository	doi:10.5061/dryad.1d28m	http://dx.doi.org/10.5061/dryad.1d28m	Blaze Star	V3645
Toulenne	Observation	Toulenne_Blaze Star_V3651	Sweet_cherry_phenology_data_1978-2015.xlsx	Dryad Digital Repository	doi:10.5061/dryad.1d28m	http://dx.doi.org/10.5061/dryad.1d28m	Blaze Star	V3651
Toulenne	Observation	Toulenne_Ferlizac_V3599	Sweet_cherry_phenology_data_1978-2015.xlsx	Dryad Digital Repository	doi:10.5061/dryad.1d28m	http://dx.doi.org/10.5061/dryad.1d28m	Ferlizac	V3599
Toulenne	Observation	Toulenne_Lala Star_V3646	Sweet_cherry_phenology_data_1978-2015.xlsx	Dryad Digital Repository	doi:10.5061/dryad.1d28m	http://dx.doi.org/10.5061/dryad.1d28m	Lala Star	V3646
Toulenne	Observation	Toulenne_Lala Star_V3759	Sweet_cherry_phenology_data_1978-2015.xlsx	Dryad Digital Repository	doi:10.5061/dryad.1d28m	http://dx.doi.org/10.5061/dryad.1d28m	Lala Star	V3759
Toulenne	Observation	Toulenne_Symphony_V3635	Sweet_cherry_phenology_data_1978-2015.xlsx	Dryad Digital Repository	doi:10.5061/dryad.1d28m	http://dx.doi.org/10.5061/dryad.1d28m	Symphony	V3635
Toulenne	Observation	Toulenne_Montmorency_V2014	Sweet_cherry_phenology_data_1978-2015.xlsx	Dryad Digital Repository	doi:10.5061/dryad.1d28m	http://dx.doi.org/10.5061/dryad.1d28m	Montmorency	V2014
Toulenne	Observation	Toulenne_Bianca di Verona_V2028	Sweet_cherry_phenology_data_1978-2015.xlsx	Dryad Digital Repository	doi:10.5061/dryad.1d28m	http://dx.doi.org/10.5061/dryad.1d28m	Bianca di Verona	V2028
Toulenne	Observation	Toulenne_Uriase de Bistrita_V2193	Sweet_cherry_phenology_data_1978-2015.xlsx	Dryad Digital Repository	doi:10.5061/dryad.1d28m	http://dx.doi.org/10.5061/dryad.1d28m	Uriase de Bistrita	V2193
Toulenne	Observation	Toulenne_Uriase de Bistrita_V2121	Sweet_cherry_phenology_data_1978-2015.xlsx	Dryad Digital Repository	doi:10.5061/dryad.1d28m	http://dx.doi.org/10.5061/dryad.1d28m	Uriase de Bistrita	V2121
Toulenne	Observation	Toulenne_Sweetheart Sumtare_V2465	Sweet_cherry_phenology_data_1978-2015.xlsx	Dryad Digital Repository	doi:10.5061/dryad.1d28m	http://dx.doi.org/10.5061/dryad.1d28m	Sweetheart Sumtare	V2465
Toulenne	Observation	Toulenne_Vittoria_V2049	Sweet_cherry_phenology_data_1978-2015.xlsx	Dryad Digital Repository	doi:10.5061/dryad.1d28m	http://dx.doi.org/10.5061/dryad.1d28m	Vittoria	V2049
Toulenne	Observation	Toulenne_Cerise Montmorency_V1280	Sweet_cherry_phenology_data_1978-2015.xlsx	Dryad Digital Repository	doi:10.5061/dryad.1d28m	http://dx.doi.org/10.5061/dryad.1d28m	Cerise Montmorency	V1280
Toulenne	Observation	Toulenne_Sweetheart Sumtare_V3564	Sweet_cherry_phenology_data_1978-2015.xlsx	Dryad Digital Repository	doi:10.5061/dryad.1d28m	http://dx.doi.org/10.5061/dryad.1d28m	Sweetheart Sumtare	V3564
Toulenne	Observation	Toulenne_Graffioni_V2903	Sweet_cherry_phenology_data_1978-2015.xlsx	Dryad Digital Repository	doi:10.5061/dryad.1d28m	http://dx.doi.org/10.5061/dryad.1d28m	Graffioni	V2903
Toulenne	Observation	Toulenne_Simone Chaleat_V2479	Sweet_cherry_phenology_data_1978-2015.xlsx	Dryad Digital Repository	doi:10.5061/dryad.1d28m	http://dx.doi.org/10.5061/dryad.1d28m	Simone Chaleat	V2479
Toulenne	Observation	Toulenne_Katalin_V2980	Sweet_cherry_phenology_data_1978-2015.xlsx	Dryad Digital Repository	doi:10.5061/dryad.1d28m	http://dx.doi.org/10.5061/dryad.1d28m	Katalin	V2980
Toulenne	Observation	Toulenne_Simone Chaleat_V2480	Sweet_cherry_phenology_data_1978-2015.xlsx	Dryad Digital Repository	doi:10.5061/dryad.1d28m	http://dx.doi.org/10.5061/dryad.1d28m	Simone Chaleat	V2480
Toulenne	Observation	Toulenne_Poisdel_V2813	Sweet_cherry_phenology_data_1978-2015.xlsx	Dryad Digital Repository	doi:10.5061/dryad.1d28m	http://dx.doi.org/10.5061/dryad.1d28m	Poisdel	V2813
Toulenne	Observation	Toulenne_Hedelfingen	Sweet_cherry_phenology_data_1978-2015.xlsx	Dryad Digital Repository	doi:10.5061/dryad.1d28m	http://dx.doi.org/10.5061/dryad.1d28m	Hedelfingen
Toulenne	Observation	Toulenne_Ferracida_V2566	Sweet_cherry_phenology_data_1978-2015.xlsx	Dryad Digital Repository	doi:10.5061/dryad.1d28m	http://dx.doi.org/10.5061/dryad.1d28m	Ferracida	V2566
Toulenne	Observation	Toulenne_Lapins	Sweet_cherry_phenology_data_1978-2015.xlsx	Dryad Digital Repository	doi:10.5061/dryad.1d28m	http://dx.doi.org/10.5061/dryad.1d28m	Lapins
Toulenne	Observation	Toulenne_Sunburst	Sweet_cherry_phenology_data_1978-2015.xlsx	Dryad Digital Repository	doi:10.5061/dryad.1d28m	http://dx.doi.org/10.5061/dryad.1d28m	Sunburst
Toulenne	Observation	Toulenne_Stella_V2041	Sweet_cherry_phenology_data_1978-2015.xlsx	Dryad Digital Repository	doi:10.5061/dryad.1d28m	http://dx.doi.org/10.5061/dryad.1d28m	Stella	V2041
Toulenne	Observation	Toulenne_Bianca di Verona_V2049	Sweet_cherry_phenology_data_1978-2015.xlsx	Dryad Digital Repository	doi:10.5061/dryad.1d28m	http://dx.doi.org/10.5061/dryad.1d28m	Bianca di Verona	V2049
Toulenne	Observation	Toulenne_Fertard	Sweet_cherry_phenology_data_1978-2015.xlsx	Dryad Digital Repository	doi:10.5061/dryad.1d28m	http://dx.doi.org/10.5061/dryad.1d28m	Fertard
Toulenne	Observation	Toulenne_Sabina_V3423	Sweet_cherry_phenology_data_1978-2015.xlsx	Dryad Digital Repository	doi:10.5061/dryad.1d28m	http://dx.doi.org/10.5061/dryad.1d28m	Sabina	V3423
Toulenne	Observation	Toulenne_Alex_V3929	Sweet_cherry_phenology_data_1978-2015.xlsx	Dryad Digital Repository	doi:10.5061/dryad.1d28m	http://dx.doi.org/10.5061/dryad.1d28m	Alex	V3929
Toulenne	Observation	Toulenne_Lucyna_V3424	Sweet_cherry_phenology_data_1978-2015.xlsx	Dryad Digital Repository	doi:10.5061/dryad.1d28m	http://dx.doi.org/10.5061/dryad.1d28m	Lucyna	V3424
Toulenne	Observation	Toulenne_Sweet Ann_V2502	Sweet_cherry_phenology_data_1978-2015.xlsx	Dryad Digital Repository	doi:10.5061/dryad.1d28m	http://dx.doi.org/10.5061/dryad.1d28m	Sweet Ann	V2502
Toulenne	Observation	Toulenne_Reverchon_V1737	Sweet_cherry_phenology_data_1978-2015.xlsx	Dryad Digital Repository	doi:10.5061/dryad.1d28m	http://dx.doi.org/10.5061/dryad.1d28m	Reverchon	V1737
Toulenne	Observation	Toulenne_Lodi Large Red_V2485	Sweet_cherry_phenology_data_1978-2015.xlsx	Dryad Digital Repository	doi:10.5061/dryad.1d28m	http://dx.doi.org/10.5061/dryad.1d28m	Lodi Large Red	V2485
Toulenne	Observation	Toulenne_Boambe de Cotnari_V2900	Sweet_cherry_phenology_data_1978-2015.xlsx	Dryad Digital Repository	doi:10.5061/dryad.1d28m	http://dx.doi.org/10.5061/dryad.1d28m	Boambe de Cotnari	V2900
Toulenne	Observation	Toulenne_Skeena_V3632	Sweet_cherry_phenology_data_1978-2015.xlsx	Dryad Digital Repository	doi:10.5061/dryad.1d28m	http://dx.doi.org/10.5061/dryad.1d28m	Skeena	V3632
Toulenne	Observation	Toulennepoleon	Sweet_cherry_phenology_data_1978-2015.xlsx	Dryad Digital Repository	doi:10.5061/dryad.1d28m	http://dx.doi.org/10.5061/dryad.1d28m	Napoleon
Toulenne	Observation	Toulenne_Gege_V2683	Sweet_cherry_phenology_data_1978-2015.xlsx	Dryad Digital Repository	doi:10.5061/dryad.1d28m	http://dx.doi.org/10.5061/dryad.1d28m	Gege	V2683
Toulenne	Observation	Toulenne_Ero_V2545	Sweet_cherry_phenology_data_1978-2015.xlsx	Dryad Digital Repository	doi:10.5061/dryad.1d28m	http://dx.doi.org/10.5061/dryad.1d28m	Ero	V2545
Toulenne	Observation	Toulenne_Sonnet_V2663	Sweet_cherry_phenology_data_1978-2015.xlsx	Dryad Digital Repository	doi:10.5061/dryad.1d28m	http://dx.doi.org/10.5061/dryad.1d28m	Sonnet	V2663
Toulenne	Observation	Toulenne_Van	Sweet_cherry_phenology_data_1978-2015.xlsx	Dryad Digital Repository	doi:10.5061/dryad.1d28m	http://dx.doi.org/10.5061/dryad.1d28m	Van
Toulenne	Observation	Toulenne_Lucyna_V3482	Sweet_cherry_phenology_data_1978-2015.xlsx	Dryad Digital Repository	doi:10.5061/dryad.1d28m	http://dx.doi.org/10.5061/dryad.1d28m	Lucyna	V3482
Toulenne	Observation	Toulenne_Gege_V2684	Sweet_cherry_phenology_data_1978-2015.xlsx	Dryad Digital Repository	doi:10.5061/dryad.1d28m	http://dx.doi.org/10.5061/dryad.1d28m	Gege	V2684
Toulenne	Observation	Toulenne_Tragana d'Edessa_V2675	Sweet_cherry_phenology_data_1978-2015.xlsx	Dryad Digital Repository	doi:10.5061/dryad.1d28m	http://dx.doi.org/10.5061/dryad.1d28m	Tragana d'Edessa	V2675
Toulenne	Observation	Toulenne_Lala Star_V3578	Sweet_cherry_phenology_data_1978-2015.xlsx	Dryad Digital Repository	doi:10.5061/dryad.1d28m	http://dx.doi.org/10.5061/dryad.1d28m	Lala Star	V3578
Toulenne	Observation	Toulenne_Peter_V2973	Sweet_cherry_phenology_data_1978-2015.xlsx	Dryad Digital Repository	doi:10.5061/dryad.1d28m	http://dx.doi.org/10.5061/dryad.1d28m	Peter	V2973
Toulenne	Observation	Toulenne_Ferrovia_V2906	Sweet_cherry_phenology_data_1978-2015.xlsx	Dryad Digital Repository	doi:10.5061/dryad.1d28m	http://dx.doi.org/10.5061/dryad.1d28m	Ferrovia	V2906
Toulenne	Observation	Toulenne_Sonnet_V2700	Sweet_cherry_phenology_data_1978-2015.xlsx	Dryad Digital Repository	doi:10.5061/dryad.1d28m	http://dx.doi.org/10.5061/dryad.1d28m	Sonnet	V2700
Toulenne	Observation	Toulenne_Vesseau_V2044	Sweet_cherry_phenology_data_1978-2015.xlsx	Dryad Digital Repository	doi:10.5061/dryad.1d28m	http://dx.doi.org/10.5061/dryad.1d28m	Vesseau	V2044
Toulenne	Observation	Toulenne_Sylvia_V2557	Sweet_cherry_phenology_data_1978-2015.xlsx	Dryad Digital Repository	doi:10.5061/dryad.1d28m	http://dx.doi.org/10.5061/dryad.1d28m	Sylvia	V2557
Toulenne	Observation	Toulenne_Duroni 3	Sweet_cherry_phenology_data_1978-2015.xlsx	Dryad Digital Repository	doi:10.5061/dryad.1d28m	http://dx.doi.org/10.5061/dryad.1d28m	Duroni 3
Toulenne	Observation	Toulenne_Stark Hardy Giant	Sweet_cherry_phenology_data_1978-2015.xlsx	Dryad Digital Repository	doi:10.5061/dryad.1d28m	http://dx.doi.org/10.5061/dryad.1d28m	Stark Hardy Giant
Toulenne	Observation	Toulenne_Tragana d'Edessa_V2402	Sweet_cherry_phenology_data_1978-2015.xlsx	Dryad Digital Repository	doi:10.5061/dryad.1d28m	http://dx.doi.org/10.5061/dryad.1d28m	Tragana d'Edessa	V2402
Toulenne	Observation	Toulenne_Santina_V2690	Sweet_cherry_phenology_data_1978-2015.xlsx	Dryad Digital Repository	doi:10.5061/dryad.1d28m	http://dx.doi.org/10.5061/dryad.1d28m	Santina	V2690
Toulenne	Observation	Toulenne_Fougerouse_V2842	Sweet_cherry_phenology_data_1978-2015.xlsx	Dryad Digital Repository	doi:10.5061/dryad.1d28m	http://dx.doi.org/10.5061/dryad.1d28m	Fougerouse	V2842
Toulenne	Observation	Toulenne_Cristalina Sumnue_V3532	Sweet_cherry_phenology_data_1978-2015.xlsx	Dryad Digital Repository	doi:10.5061/dryad.1d28m	http://dx.doi.org/10.5061/dryad.1d28m	Cristalina Sumnue	V3532
Toulenne	Observation	Toulenne_Compact Stella_V2016	Sweet_cherry_phenology_data_1978-2015.xlsx	Dryad Digital Repository	doi:10.5061/dryad.1d28m	http://dx.doi.org/10.5061/dryad.1d28m	Compact Stella	V2016
Toulenne	Observation	Toulenne_Cristalina Sumnue_V2688	Sweet_cherry_phenology_data_1978-2015.xlsx	Dryad Digital Repository	doi:10.5061/dryad.1d28m	http://dx.doi.org/10.5061/dryad.1d28m	Cristalina Sumnue	V2688
Toulenne	Observation	Toulenne_Viva_V2676	Sweet_cherry_phenology_data_1978-2015.xlsx	Dryad Digital Repository	doi:10.5061/dryad.1d28m	http://dx.doi.org/10.5061/dryad.1d28m	Viva	V2676
Toulenne	Observation	Toulenne_Knuthenborg_V2328	Sweet_cherry_phenology_data_1978-2015.xlsx	Dryad Digital Repository	doi:10.5061/dryad.1d28m	http://dx.doi.org/10.5061/dryad.1d28m	Knuthenborg	V2328
Toulenne	Observation	Toulenne_Giulietta_V3319	Sweet_cherry_phenology_data_1978-2015.xlsx	Dryad Digital Repository	doi:10.5061/dryad.1d28m	http://dx.doi.org/10.5061/dryad.1d28m	Giulietta	V3319
Toulenne	Observation	Toulenne_Sunburst_V2709	Sweet_cherry_phenology_data_1978-2015.xlsx	Dryad Digital Repository	doi:10.5061/dryad.1d28m	http://dx.doi.org/10.5061/dryad.1d28m	Sunburst	V2709
Toulenne	Observation	Toulenne_Babelle_V3962	Sweet_cherry_phenology_data_1978-2015.xlsx	Dryad Digital Repository	doi:10.5061/dryad.1d28m	http://dx.doi.org/10.5061/dryad.1d28m	Babelle	V3962
Toulenne	Observation	Toulenne_Lambert_V2079	Sweet_cherry_phenology_data_1978-2015.xlsx	Dryad Digital Repository	doi:10.5061/dryad.1d28m	http://dx.doi.org/10.5061/dryad.1d28m	Lambert	V2079
Toulenne	Observation	Toulenne_Boambe de Cotnari_V1782	Sweet_cherry_phenology_data_1978-2015.xlsx	Dryad Digital Repository	doi:10.5061/dryad.1d28m	http://dx.doi.org/10.5061/dryad.1d28m	Boambe de Cotnari	V1782
Toulenne	Observation	Toulenne_Moreau_V2359	Sweet_cherry_phenology_data_1978-2015.xlsx	Dryad Digital Repository	doi:10.5061/dryad.1d28m	http://dx.doi.org/10.5061/dryad.1d28m	Moreau	V2359
Toulenne	Observation	Toulenne_Sonata Sumleta_V3542	Sweet_cherry_phenology_data_1978-2015.xlsx	Dryad Digital Repository	doi:10.5061/dryad.1d28m	http://dx.doi.org/10.5061/dryad.1d28m	Sonata Sumleta	V3542
Toulenne	Observation	Toulenne_Sylvia_V2588	Sweet_cherry_phenology_data_1978-2015.xlsx	Dryad Digital Repository	doi:10.5061/dryad.1d28m	http://dx.doi.org/10.5061/dryad.1d28m	Sylvia	V2588
Toulenne	Observation	Toulenne_Sylvia_V2703	Sweet_cherry_phenology_data_1978-2015.xlsx	Dryad Digital Repository	doi:10.5061/dryad.1d28m	http://dx.doi.org/10.5061/dryad.1d28m	Sylvia	V2703
Toulenne	Observation	Toulenne_Giorgia_V2396	Sweet_cherry_phenology_data_1978-2015.xlsx	Dryad Digital Repository	doi:10.5061/dryad.1d28m	http://dx.doi.org/10.5061/dryad.1d28m	Giorgia	V2396
Toulenne	Observation	Toulenne_Cristalina Sumnue_V3531	Sweet_cherry_phenology_data_1978-2015.xlsx	Dryad Digital Repository	doi:10.5061/dryad.1d28m	http://dx.doi.org/10.5061/dryad.1d28m	Cristalina Sumnue	V3531
Toulenne	Observation	Toulenne_Sonata Sumleta_V3541	Sweet_cherry_phenology_data_1978-2015.xlsx	Dryad Digital Repository	doi:10.5061/dryad.1d28m	http://dx.doi.org/10.5061/dryad.1d28m	Sonata Sumleta	V3541
Toulenne	Observation	Toulenne_Arcina Fercer	Sweet_cherry_phenology_data_1978-2015.xlsx	Dryad Digital Repository	doi:10.5061/dryad.1d28m	http://dx.doi.org/10.5061/dryad.1d28m	Arcina Fercer
Toulenne	Observation	Toulenne_Sumesi_V2838	Sweet_cherry_phenology_data_1978-2015.xlsx	Dryad Digital Repository	doi:10.5061/dryad.1d28m	http://dx.doi.org/10.5061/dryad.1d28m	Sumesi	V2838
Toulenne	Observation	Toulenne_Tanguy_V3829	Sweet_cherry_phenology_data_1978-2015.xlsx	Dryad Digital Repository	doi:10.5061/dryad.1d28m	http://dx.doi.org/10.5061/dryad.1d28m	Tanguy	V3829
Toulenne	Observation	Toulenne_Alex_V3335	Sweet_cherry_phenology_data_1978-2015.xlsx	Dryad Digital Repository	doi:10.5061/dryad.1d28m	http://dx.doi.org/10.5061/dryad.1d28m	Alex	V3335
Toulenne	Observation	Toulenne_Sylvia_V2218	Sweet_cherry_phenology_data_1978-2015.xlsx	Dryad Digital Repository	doi:10.5061/dryad.1d28m	http://dx.doi.org/10.5061/dryad.1d28m	Sylvia	V2218
Toulenne	Observation	Toulenne_Vega_V2901	Sweet_cherry_phenology_data_1978-2015.xlsx	Dryad Digital Repository	doi:10.5061/dryad.1d28m	http://dx.doi.org/10.5061/dryad.1d28m	Vega	V2901
Toulenne	Observation	Toulenne_Lodi Large Red_V3776	Sweet_cherry_phenology_data_1978-2015.xlsx	Dryad Digital Repository	doi:10.5061/dryad.1d28m	http://dx.doi.org/10.5061/dryad.1d28m	Lodi Large Red	V3776
Toulenne	Observation	Toulenne_Summit	Sweet_cherry_phenology_data_1978-2015.xlsx	Dryad Digital Repository	doi:10.5061/dryad.1d28m	http://dx.doi.org/10.5061/dryad.1d28m	Summit
Toulenne	Observation	Toulenne_Baia_V3967	Sweet_cherry_phenology_data_1978-2015.xlsx	Dryad Digital Repository	doi:10.5061/dryad.1d28m	http://dx.doi.org/10.5061/dryad.1d28m	Baia	V3967
Toulenne	Observation	Toulenne_Santina_V3777	Sweet_cherry_phenology_data_1978-2015.xlsx	Dryad Digital Repository	doi:10.5061/dryad.1d28m	http://dx.doi.org/10.5061/dryad.1d28m	Santina	V3777
Toulenne	Observation	Toulenne_Delice de malicorne Agoudel_V2455	Sweet_cherry_phenology_data_1978-2015.xlsx	Dryad Digital Repository	doi:10.5061/dryad.1d28m	http://dx.doi.org/10.5061/dryad.1d28m	Delice de malicorne Agoudel	V2455
Toulenne	Observation	Toulenne_Viva_V2677	Sweet_cherry_phenology_data_1978-2015.xlsx	Dryad Digital Repository	doi:10.5061/dryad.1d28m	http://dx.doi.org/10.5061/dryad.1d28m	Viva	V2677
Toulenne	Observation	Toulenne_Sumesi_V3530	Sweet_cherry_phenology_data_1978-2015.xlsx	Dryad Digital Repository	doi:10.5061/dryad.1d28m	http://dx.doi.org/10.5061/dryad.1d28m	Sumesi	V3530
Toulenne	Observation	Toulenne_Vega_V2976	Sweet_cherry_phenology_data_1978-2015.xlsx	Dryad Digital Repository	doi:10.5061/dryad.1d28m	http://dx.doi.org/10.5061/dryad.1d28m	Vega	V2976
Toulenne	Observation	Toulenne_Brooks_V2929	Sweet_cherry_phenology_data_1978-2015.xlsx	Dryad Digital Repository	doi:10.5061/dryad.1d28m	http://dx.doi.org/10.5061/dryad.1d28m	Brooks	V2929
Toulenne	Observation	Toulenne_Enrica_V3320	Sweet_cherry_phenology_data_1978-2015.xlsx	Dryad Digital Repository	doi:10.5061/dryad.1d28m	http://dx.doi.org/10.5061/dryad.1d28m	Enrica	V3320
Toulenne	Observation	Toulenne_Brooks_V3169	Sweet_cherry_phenology_data_1978-2015.xlsx	Dryad Digital Repository	doi:10.5061/dryad.1d28m	http://dx.doi.org/10.5061/dryad.1d28m	Brooks	V3169
Toulenne	Observation	Toulenne_Giorgia_V2548	Sweet_cherry_phenology_data_1978-2015.xlsx	Dryad Digital Repository	doi:10.5061/dryad.1d28m	http://dx.doi.org/10.5061/dryad.1d28m	Giorgia	V2548
Toulenne	Observation	Toulenne_Bigalise Enjidel_V2805	Sweet_cherry_phenology_data_1978-2015.xlsx	Dryad Digital Repository	doi:10.5061/dryad.1d28m	http://dx.doi.org/10.5061/dryad.1d28m	Bigalise Enjidel	V2805
Toulenne	Observation	Toulenne_Bigalise Enjidel_V3499	Sweet_cherry_phenology_data_1978-2015.xlsx	Dryad Digital Repository	doi:10.5061/dryad.1d28m	http://dx.doi.org/10.5061/dryad.1d28m	Bigalise Enjidel	V3499
Toulenne	Observation	Toulenne_Delice de malicorne Agoudel_V2446	Sweet_cherry_phenology_data_1978-2015.xlsx	Dryad Digital Repository	doi:10.5061/dryad.1d28m	http://dx.doi.org/10.5061/dryad.1d28m	Delice de malicorne Agoudel	V2446
Toulenne	Observation	Toulenne_Bigalise Enjidel_V3297	Sweet_cherry_phenology_data_1978-2015.xlsx	Dryad Digital Repository	doi:10.5061/dryad.1d28m	http://dx.doi.org/10.5061/dryad.1d28m	Bigalise Enjidel	V3297
Toulenne	Observation	Toulenne_Garnet	Sweet_cherry_phenology_data_1978-2015.xlsx	Dryad Digital Repository	doi:10.5061/dryad.1d28m	http://dx.doi.org/10.5061/dryad.1d28m	Garnet
Toulenne	Observation	Toulenne_Samba Sumste_V2945	Sweet_cherry_phenology_data_1978-2015.xlsx	Dryad Digital Repository	doi:10.5061/dryad.1d28m	http://dx.doi.org/10.5061/dryad.1d28m	Samba Sumste	V2945
Toulenne	Observation	Toulenne_Coralise Gardel_V3527	Sweet_cherry_phenology_data_1978-2015.xlsx	Dryad Digital Repository	doi:10.5061/dryad.1d28m	http://dx.doi.org/10.5061/dryad.1d28m	Coralise Gardel	V3527
Toulenne	Observation	Toulenne_Coralise Gardel_V3525	Sweet_cherry_phenology_data_1978-2015.xlsx	Dryad Digital Repository	doi:10.5061/dryad.1d28m	http://dx.doi.org/10.5061/dryad.1d28m	Coralise Gardel	V3525
Toulenne	Observation	Toulenne_Early red Maraly_V3591	Sweet_cherry_phenology_data_1978-2015.xlsx	Dryad Digital Repository	doi:10.5061/dryad.1d28m	http://dx.doi.org/10.5061/dryad.1d28m	Early red Maraly	V3591
Toulenne	Observation	Toulenne_Sumesi_V3529	Sweet_cherry_phenology_data_1978-2015.xlsx	Dryad Digital Repository	doi:10.5061/dryad.1d28m	http://dx.doi.org/10.5061/dryad.1d28m	Sumesi	V3529
Toulenne	Observation	Toulenne_Celeste Sumpaca_V2466	Sweet_cherry_phenology_data_1978-2015.xlsx	Dryad Digital Repository	doi:10.5061/dryad.1d28m	http://dx.doi.org/10.5061/dryad.1d28m	Celeste Sumpaca	V2466
Toulenne	Observation	Toulennemosa_V3894	Sweet_cherry_phenology_data_1978-2015.xlsx	Dryad Digital Repository	doi:10.5061/dryad.1d28m	http://dx.doi.org/10.5061/dryad.1d28m	Namosa	V3894
Toulenne	Observation	Toulennemosa_V2864	Sweet_cherry_phenology_data_1978-2015.xlsx	Dryad Digital Repository	doi:10.5061/dryad.1d28m	http://dx.doi.org/10.5061/dryad.1d28m	Namosa	V2864
Toulenne	Observation	Toulenne_Adelise_V3906	Sweet_cherry_phenology_data_1978-2015.xlsx	Dryad Digital Repository	doi:10.5061/dryad.1d28m	http://dx.doi.org/10.5061/dryad.1d28m	Adelise	V3906
Toulenne	Observation	Toulenne_Vandalay_V2833	Sweet_cherry_phenology_data_1978-2015.xlsx	Dryad Digital Repository	doi:10.5061/dryad.1d28m	http://dx.doi.org/10.5061/dryad.1d28m	Vandalay	V2833
Toulenne	Observation	Toulenne_Annabella_V2866	Sweet_cherry_phenology_data_1978-2015.xlsx	Dryad Digital Repository	doi:10.5061/dryad.1d28m	http://dx.doi.org/10.5061/dryad.1d28m	Annabella	V2866
Toulenne	Observation	Toulenne_Annabella_V2856	Sweet_cherry_phenology_data_1978-2015.xlsx	Dryad Digital Repository	doi:10.5061/dryad.1d28m	http://dx.doi.org/10.5061/dryad.1d28m	Annabella	V2856
Toulenne	Observation	Toulenne_Inge_V2834	Sweet_cherry_phenology_data_1978-2015.xlsx	Dryad Digital Repository	doi:10.5061/dryad.1d28m	http://dx.doi.org/10.5061/dryad.1d28m	Inge	V2834
Toulenne	Observation	Toulenne_Aida_V3334	Sweet_cherry_phenology_data_1978-2015.xlsx	Dryad Digital Repository	doi:10.5061/dryad.1d28m	http://dx.doi.org/10.5061/dryad.1d28m	Aida	V3334
Toulenne	Observation	Toulenne_Tragana d'Edessa_V2401	Sweet_cherry_phenology_data_1978-2015.xlsx	Dryad Digital Repository	doi:10.5061/dryad.1d28m	http://dx.doi.org/10.5061/dryad.1d28m	Tragana d'Edessa	V2401
Toulenne	Observation	Toulenne_Vega_V2902	Sweet_cherry_phenology_data_1978-2015.xlsx	Dryad Digital Repository	doi:10.5061/dryad.1d28m	http://dx.doi.org/10.5061/dryad.1d28m	Vega	V2902
Toulenne	Observation	Toulenne_Firm Red Marim_V3661	Sweet_cherry_phenology_data_1978-2015.xlsx	Dryad Digital Repository	doi:10.5061/dryad.1d28m	http://dx.doi.org/10.5061/dryad.1d28m	Firm Red Marim	V3661
Toulenne	Observation	Toulenne_Early red Maraly_V3663	Sweet_cherry_phenology_data_1978-2015.xlsx	Dryad Digital Repository	doi:10.5061/dryad.1d28m	http://dx.doi.org/10.5061/dryad.1d28m	Early red Maraly	V3663
Toulenne	Observation	Toulenne_Celeste Sumpaca_V2413	Sweet_cherry_phenology_data_1978-2015.xlsx	Dryad Digital Repository	doi:10.5061/dryad.1d28m	http://dx.doi.org/10.5061/dryad.1d28m	Celeste Sumpaca	V2413
Toulenne	Observation	Toulenne_Girodel_V3533	Sweet_cherry_phenology_data_1978-2015.xlsx	Dryad Digital Repository	doi:10.5061/dryad.1d28m	http://dx.doi.org/10.5061/dryad.1d28m	Girodel	V3533
Toulenne	Observation	Toulenne_Grace Star_V3917	Sweet_cherry_phenology_data_1978-2015.xlsx	Dryad Digital Repository	doi:10.5061/dryad.1d28m	http://dx.doi.org/10.5061/dryad.1d28m	Grace Star	V3917
Toulenne	Observation	Toulenne_Bellise Bedel_V2804	Sweet_cherry_phenology_data_1978-2015.xlsx	Dryad Digital Repository	doi:10.5061/dryad.1d28m	http://dx.doi.org/10.5061/dryad.1d28m	Bellise Bedel	V2804
Toulenne	Observation	Toulenne_Simcoe Probla_V2284	Sweet_cherry_phenology_data_1978-2015.xlsx	Dryad Digital Repository	doi:10.5061/dryad.1d28m	http://dx.doi.org/10.5061/dryad.1d28m	Simcoe Probla	V2284
Toulenne	Observation	Toulenne_Knuthenborg_V2508	Sweet_cherry_phenology_data_1978-2015.xlsx	Dryad Digital Repository	doi:10.5061/dryad.1d28m	http://dx.doi.org/10.5061/dryad.1d28m	Knuthenborg	V2508
Toulenne	Observation	Toulenne_Beaulieu_V2905	Sweet_cherry_phenology_data_1978-2015.xlsx	Dryad Digital Repository	doi:10.5061/dryad.1d28m	http://dx.doi.org/10.5061/dryad.1d28m	Beaulieu	V2905
Toulenne	Observation	Toulenne_Primulat Ferprime	Sweet_cherry_phenology_data_1978-2015.xlsx	Dryad Digital Repository	doi:10.5061/dryad.1d28m	http://dx.doi.org/10.5061/dryad.1d28m	Primulat Ferprime
Toulenne	Observation	Toulenne_Arodel_V2817	Sweet_cherry_phenology_data_1978-2015.xlsx	Dryad Digital Repository	doi:10.5061/dryad.1d28m	http://dx.doi.org/10.5061/dryad.1d28m	Arodel	V2817
Toulenne	Observation	Toulenne_Earlise Rivedel_V3298	Sweet_cherry_phenology_data_1978-2015.xlsx	Dryad Digital Repository	doi:10.5061/dryad.1d28m	http://dx.doi.org/10.5061/dryad.1d28m	Earlise Rivedel	V3298
Toulenne	Observation	Toulenne_Marvin Niram_V2334	Sweet_cherry_phenology_data_1978-2015.xlsx	Dryad Digital Repository	doi:10.5061/dryad.1d28m	http://dx.doi.org/10.5061/dryad.1d28m	Marvin Niram	V2334
Toulenne	Observation	Toulenne_TechloVan_V3741	Sweet_cherry_phenology_data_1978-2015.xlsx	Dryad Digital Repository	doi:10.5061/dryad.1d28m	http://dx.doi.org/10.5061/dryad.1d28m	TechloVan	V3741
Toulenne	Observation	Toulenne_Ferrovia_V3679	Sweet_cherry_phenology_data_1978-2015.xlsx	Dryad Digital Repository	doi:10.5061/dryad.1d28m	http://dx.doi.org/10.5061/dryad.1d28m	Ferrovia	V3679
Toulenne	Observation	Toulenne_Rainier	Sweet_cherry_phenology_data_1978-2015.xlsx	Dryad Digital Repository	doi:10.5061/dryad.1d28m	http://dx.doi.org/10.5061/dryad.1d28m	Rainier
Toulenne	Observation	Toulenne_Earlise Rivedel	Sweet_cherry_phenology_data_1978-2015.xlsx	Dryad Digital Repository	doi:10.5061/dryad.1d28m	http://dx.doi.org/10.5061/dryad.1d28m	Earlise Rivedel
Toulenne	Observation	Toulenne_Folfer	Sweet_cherry_phenology_data_1978-2015.xlsx	Dryad Digital Repository	doi:10.5061/dryad.1d28m	http://dx.doi.org/10.5061/dryad.1d28m	Folfer
Ullensvang	Observation	Ullensvang_Van	Sweet_cherry_phenology_data_1978-2015.xlsx	Dryad Digital Repository	doi:10.5061/dryad.1d28m	http://dx.doi.org/10.5061/dryad.1d28m	Van
Ullensvang	Observation	Ullensvang_Ferrovia	Sweet_cherry_phenology_data_1978-2015.xlsx	Dryad Digital Repository	doi:10.5061/dryad.1d28m	http://dx.doi.org/10.5061/dryad.1d28m	Ferrovia
Ullensvang	Observation	Ullensvang_Burlat	Sweet_cherry_phenology_data_1978-2015.xlsx	Dryad Digital Repository	doi:10.5061/dryad.1d28m	http://dx.doi.org/10.5061/dryad.1d28m	Burlat
Ullensvang	Observation	Ullensvang_Glacier	Sweet_cherry_phenology_data_1978-2015.xlsx	Dryad Digital Repository	doi:10.5061/dryad.1d28m	http://dx.doi.org/10.5061/dryad.1d28m	Glacier
Ullensvang	Observation	Ullensvangdino	Sweet_cherry_phenology_data_1978-2015.xlsx	Dryad Digital Repository	doi:10.5061/dryad.1d28m	http://dx.doi.org/10.5061/dryad.1d28m	Nadino
Ullensvang	Observation	Ullensvang_Bing	Sweet_cherry_phenology_data_1978-2015.xlsx	Dryad Digital Repository	doi:10.5061/dryad.1d28m	http://dx.doi.org/10.5061/dryad.1d28m	Bing
Ullensvang	Observation	Ullensvang_Vanda	Sweet_cherry_phenology_data_1978-2015.xlsx	Dryad Digital Repository	doi:10.5061/dryad.1d28m	http://dx.doi.org/10.5061/dryad.1d28m	Vanda
Ullensvang	Observation	Ullensvang_Chelan	Sweet_cherry_phenology_data_1978-2015.xlsx	Dryad Digital Repository	doi:10.5061/dryad.1d28m	http://dx.doi.org/10.5061/dryad.1d28m	Chelan
Ullensvang	Observation	Ullensvangmosa	Sweet_cherry_phenology_data_1978-2015.xlsx	Dryad Digital Repository	doi:10.5061/dryad.1d28m	http://dx.doi.org/10.5061/dryad.1d28m	Namosa
Ullensvang	Observation	Ullensvang_Ulster	Sweet_cherry_phenology_data_1978-2015.xlsx	Dryad Digital Repository	doi:10.5061/dryad.1d28m	http://dx.doi.org/10.5061/dryad.1d28m	Ulster
Vienna	Observation	Vienna_Hedelfinger	Sweet_cherry_phenology_data_1978-2015.xlsx	Dryad Digital Repository	doi:10.5061/dryad.1d28m	http://dx.doi.org/10.5061/dryad.1d28m	Hedelfinger
Vienna	Observation	Vienna_Lambert	Sweet_cherry_phenology_data_1978-2015.xlsx	Dryad Digital Repository	doi:10.5061/dryad.1d28m	http://dx.doi.org/10.5061/dryad.1d28m	Lambert
Vienna	Observation	Vienna_Regina	Sweet_cherry_phenology_data_1978-2015.xlsx	Dryad Digital Repository	doi:10.5061/dryad.1d28m	http://dx.doi.org/10.5061/dryad.1d28m	Regina
Vienna	Observation	Vienna_Van	Sweet_cherry_phenology_data_1978-2015.xlsx	Dryad Digital Repository	doi:10.5061/dryad.1d28m	http://dx.doi.org/10.5061/dryad.1d28m	Van
Vienna	Observation	Vienna_Moreau	Sweet_cherry_phenology_data_1978-2015.xlsx	Dryad Digital Repository	doi:10.5061/dryad.1d28m	http://dx.doi.org/10.5061/dryad.1d28m	Moreau
Vienna	Observation	Viennapoleon	Sweet_cherry_phenology_data_1978-2015.xlsx	Dryad Digital Repository	doi:10.5061/dryad.1d28m	http://dx.doi.org/10.5061/dryad.1d28m	Napoleon
Vienna	Observation	Vienna_Kordia	Sweet_cherry_phenology_data_1978-2015.xlsx	Dryad Digital Repository	doi:10.5061/dryad.1d28m	http://dx.doi.org/10.5061/dryad.1d28m	Kordia
Vienna	Observation	Vienna_Burlat	Sweet_cherry_phenology_data_1978-2015.xlsx	Dryad Digital Repository	doi:10.5061/dryad.1d28m	http://dx.doi.org/10.5061/dryad.1d28m	Burlat
