# Supplementary material for: A collection of European sweet cherry phenology data for assessing climate change
Source: Sci Data. 2016 Dec 6;3:160108. doi: 10.1038/sdata.2016.108 (PMC5139674; doi:10.1038/sdata.2016.108)
Supplement: Supplementary Table 1 [file sdata2016108-s2.xls]

## Sheet: Feuil1
Country	Institute	Site	Plantation	Year	Cultivar	Clone	Rootstock	Beginning of flowering (date)	Full Flowering (date)	End of flowering (date)	Beginning of Maturity (date)	Beginning of flowering	Full Flowering	End of flowering	Beginning of Maturity	Comments
France	INRA	Toulenne	1996	2004	New Moon Sumini	V3028		28/4 -->28/3	2013-04-06	2013-04-14		117 -- > 86	95	103
France	INRA	Toulenne	1990	1994	Rubin	V2775		27/4 -->27/3	2013-04-03	2013-04-18	2013-06-16	116 -- > 85	92	107	166
France	INRA	Toulenne	1998	2004	Early red Maraly	V3663		29/4 -->29/3	2013-04-03	2013-04-14	2013-06-03	118 -- > 87	92	103	153
France	INRA	Toulenne	1999	2003	Pico Color	V3669		5/3 -->5/4	2013-04-09	2013-04-17		63 -- > 94	98	106
France	INRA	Toulenne	1997	2000	Sonnet	V3501		2013-03-27	2013-04-06	13/2 -->13/4	2013-06-10	85	95	43 -- > 102	160
France	Ctifl	Balandran	1986	1989	Isabella	V2552		2013-03-22	2013-03-26	8/3 -->8/4	2013-05-29	80	84	66 -- > 97	148
France	Sefra	Etoile	2004	2011	Early red Maraly	V3663		2013-03-24	2013-03-29	1/3 -->1/4	2013-05-17	82	87	59 -- > 89	136
France	Ctifl	Balandran	2002	2004	Emperor Francis	V3291		30/4 -->30/3	2013-04-05	2013-04-09	2013-06-09	119 -- > 89	94	98	159
France	Ctifl	Balandran	2004	2011	Adelise	V3906		2013-03-28	2013-04-06		2013-05-18	86	95		137	Date deleted (01/04/2011)
France	Ctifl	Balandran	2004	2011	Bellise Bedel	V3821		2013-03-18		2013-03-28	2013-05-06	76		86	125	Date deleted (03/04/2011)
France	Ctifl	Balandran	2004	2011	Bigalise Enjidel	V3499		2013-03-26	2013-04-07		2013-05-19	84	96		138	Date deleted (01/04/2011)
France	Ctifl	Balandran	1991	1993	Sonata Sumleta	V2940		2013-04-05	2013-04-17			94	106			Date deleted (13/04/1993)
France	Sefra	Etoile	2008	2012	Rainier Sport	V4328		2012-04-01	2012-04-02	2012-04-03		90	91	92		Inversion
France	Sefra	Etoile	2004	2010	Ziraat	V3675		2010-04-06	2010-04-12	2013-04-17		95	101	106		Inversion
France	Sefra	Etoile	2004	2010	Belge	V3768		2013-04-12	2013-04-14	2013-04-15		101	103	104		Inversion
France	Sefra	Etoile	2004	2011	Early red Maraly	V3663		2013-03-24	2013-03-29	1/3 -->1/4	2013-05-17	82	87	59 -- > 89	136
France	Sefra	Etoile	1990	1994	Fougerouse	V2842		2013-03-24	2013-03-28	12/3 -->12/4	2013-06-15	82	86	70 -- > 101	165
France	Sefra	Etoile	1992	1994	Sandra Rose	V2943		2013-03-27	2013-03-30	11/3 -->11/4		85	88	69 -- > 100
France	Sefra	Etoile	2004	2007	Satin Sumele	V3696		2013-04-02	2013-04-13			91	102			Date deleted (09/04/2007)
France	Sefra	Etoile	1990	1994	Turca	V2007		2013-03-24	2013-03-30		2013-06-24	82	88	110	174	Date deleted (21/03/1994)
Germany	OVA	Jork		1998	Celeste Sumpaca			1994-04-26	1998-04-29	1994-05-03		115	118	122		Inversion
France	Sefra	St Laurent d'Agny	2001	2012	Staccato	V3554		29/4 -->29/3	2013-04-04	2013-04-07		118 -- > 87	93	96
France	Sefra	St Laurent d'Agny	2006	2013	Fertille	V3476		2015-04-16	17/7 -->17/4	2015-04-21		105	197 -- > 106	110
France	INRA	Toulenne	1995	2002	Emperor Francis	V3291		2013-03-27	2013-03-28	2013-04-03	2013-06-10	85	86	92	160	Inversion
France	INRA	Toulenne	1994	2000	Tardif de Vignola	V720		2013-03-31	11/3 -->11/4	2013-04-17	2013-06-21	89	69 -- > 100	106	171
France	INRA	Toulenne	1991	1995	Arodel	V2892		2013-04-04	2013-04-11		2013-05-20	93	100		139	Date deleted (06/04/1995)
France	INRA	Toulenne	1994	2001	Belle de Fabrega	V3200		2013-03-24	2013-03-31	7/3 -->7/4	2013-06-06	82	89	65 -- > 96	156
France	INRA	Toulenne	1982	1990	Cerise Montmorency	V1280		2013-03-25	2013-04-01	12/3 -->12/4	2013-06-13	83	90	70 -- > 101	163
France	INRA	Toulenne	2000	2002	Feria	V3386		2013-03-20	2013-03-24	5/3 -->5/4		78	82	62 -- > 93
France	INRA	Toulenne	2000	2005	Feria	V3386		2013-03-25	2013-03-31	8/3 -->8/4	2013-05-30	83	89	66 -- > 97	149
France	Serfel	St Gilles	2004	2013	Ferdouce	V3239		2015-04-02	2015-04-10		2015-06-12	91	99		162	Full flowering date transferred to Maturity
France	INRA	Toulenne	1979	1982	Belge	V2032	S.L 64	1982-04-09			1982-06-18	98			168	Full flowering date transferred to Maturity
France	Serfel	St Gilles	2004	2013	Grace Star	V3574		2015-04-10	2015-04-15		2015-06-12	99	104		162	Full flowering date transferred to Maturity
France	Serfel	St Gilles	2004	2013	Grace Star	V3574		2015-04-10	2015-04-15		2015-06-12	99	104		162	Full flowering date transferred to Maturity
France	INRA	Toulenne	1981	1987	New Star --> New Moon Sumini	V2215	S.L 64	1987-04-03		1987-04-13	1987-06-11	92			102
France	INRA	Toulenne	1991	1993	New Star --> New Moon Sumini	V2961		2013-03-31	2013-04-06	2013-04-10		89	95	99
France	Sefra	Etoile	1991	1993	New Star --> New Moon Sumini	V2961		2013-04-02	2013-04-13	2013-04-21		91	102		110
France	Ctifl	Balandran	1991	1993	New Star --> New Moon Sumini	V2961		2013-04-03	2013-04-06	2013-04-10	2013-06-03	92	95		99
France	Sefra	Etoile	1991	1994	New Star --> New Moon Sumini	V2961		2013-03-17	2013-03-25	2013-04-05	2013-06-15	75	83	94	165
France	INRA	Toulenne	1991	1994	New Star --> New Moon Sumini	V2961		2013-03-20	2013-03-24	2013-04-03	2013-06-07	78	82	92	157
France	Ctifl	Balandran	1991	1994	New Star --> New Moon Sumini	V2961		2013-03-18	2013-03-21	2013-03-27	2013-05-25	76	79	85	144
France	INRA	Toulenne	1991	1995	New Star --> New Moon Sumini	V2961		2013-03-28	2013-04-04	2013-04-14	2013-06-04	86	93	103	154
France	Ctifl	Balandran	1991	1995	New Star --> New Moon Sumini	V2961		2013-03-23	2013-03-30	2013-04-02	2013-06-03	81	88	91	153
France	Sefra	Etoile	1991	1995	New Star --> New Moon Sumini	V2961		2013-04-03	2013-04-08	2013-04-18	2013-06-16	92	97		107
France	Sefra	Etoile	1991	1996	New Star --> New Moon Sumini	V2961		2013-04-09	2013-04-13	2013-04-19		98	102	108
France	INRA	Toulenne	1991	1996	New Star --> New Moon Sumini	V2961		2013-03-31	2013-04-10	2013-04-20	2013-06-05	89	99	109	155
France	Ctifl	Balandran	1991	1996	New Star --> New Moon Sumini	V2961		2013-04-03	2013-04-07	2013-04-12	2013-06-17	92	96		101
France	Sefra	Etoile	1991	1997	New Star --> New Moon Sumini	V2961		2013-03-16	2013-03-19	2013-03-29		74	77	87
France	INRA	Toulenne	1991	1997	New Star --> New Moon Sumini	V2961		2013-03-11	2013-03-18	2013-03-26	2013-06-01	69	76	84	151
France	Ctifl	Balandran	1991	1997	New Star --> New Moon Sumini	V2961		2013-03-10	2013-03-13	2013-03-18	2013-05-17	68	71	76	136
France	INRA	Toulenne	1991	1998	New Star --> New Moon Sumini	V2961		2013-03-20		2013-04-01	2013-05-30	78		90	149
